# Supplementary material for: Association between number of dissected lymph nodes and survival in patients undergoing resection for clinical stage IA pure solid lung adenocarcinoma: a retrospective analysis
Source: BMC Pulm Med. 2023 Oct 21;23:401. doi: 10.1186/s12890-023-02675-2 (PMC10590513; doi:10.1186/s12890-023-02675-2)
Supplement: Supplementary file 2 — Supplementary Material 2 [file 12890_2023_2675_MOESM2_ESM.xlsx]

## Sheet: raw data
ID	group	sex	age	surgery date	days in hospital	follow-up time	recurrence outcome	RFS.outcom	jingzhengRFS	recurrence pattern	RFS time	death outcome	OS.outcome	OS.time	cause of death	adjuvant	adjuvant mode	A -CCI	alcohol	alcohol consumption	SMOKER	smoker pack years	family history	ASA	locationg of tumor	GGO	Maximum tumor diameter（cm）	Solid component maximum diameter（cm）	cT	pathology	maiguanliushuan	air trans	Visceral pleura invasion	2 N	2 N max	2 T	3 N	3 N max	3 T	4 N	4 N max	4 T	5 N	5 N max	5 T	6 N	6 N max	6 T	7 N
1	3	2	53	1	13	66.27	0	0	0		66.27	0	0	66.27	0	0	0	1	1	0	1	0	0	2	4	3	1.2	1.2	2	1	0	0	0	0	0	0	0	0	0	1	1	0	2	2	0	0	0	0	3
2	3	2	63	3	17	52.1	0	0	0	0	52.1	0	0	52.1	0	0	0	4	1	0	1	0	0	2	4	3	2.1	2.1	3	3	0	1	0	0	0	0	0	0	0	0	0	0	1	1	0	1	1	0	1
3	3	1	54	3	30	57.83	0	0	0	0	57.83	0	0	57.83	0	0	0	2	1	0	1	0	0	1	4	3	2.5	2.5	3	3	0	0	0	0	0	0	3	3	0	0	0	0	0	0	0	3	3	0	9
4	3	1	71	3	13	60.17	0	0	0	0	60.17	0	0	60.17	0	1	1	3	1	0	1	0	0	1	4	3	2.4	2.4	3	3	0	0	1	0	0	0	0	0	0	1	1	0	1	1	1	0	0	0	1
5	3	1	67	3	18	52.27	0	0	0	0	52.27	0	0	52.27	0	0	0	3	1	0	2	800	0	1	2	3	2.9	2.9	3	3	0	0	1	2	2	0	0	0	0	2	2	0	0	0	0	0	0	0	2
6	3	2	49	2	13	64.13	0	0	0	0	64.13	0	0	64.13	0	0	0	0	1	0	1	0	1	2	1	3	2.6	2.6	3	1	0	0	1	2	2	0	0	0	0	2	2	0	0	0	0	0	0	0	7
7	3	1	77	2	21	24.7	1	1	1	2	11.23	1	1	16.53	1	1	1	3	2	2	1	0	1	1	1	3	2.5	2.5	3	3	0	0	0	0	0	0	0	0	0	0	0	0	0	0	0	0	0	0	0
8	3	2	55	3	13	52.7	0	0	0	0	52.7	0	0	52.7	0	0	0	3	1	0	1	0	0	1	4	3	1.5	1.5	2	3	0	0	0	0	0	0	0	0	0	0	0	0	0	0	0	0	0	0	2
9	3	1	52	2	12	52.1	0	0	0		52.1	0	0	52.1	0	0	0	1	3	2	3	1600	0	1	5	3	1.06	1.06	2	6	0	0	0	0	0	0	0	0	0	1	1	0	0	0	0	0	0	0	5
10	3	2	60	3	27	40.73	1	1	1	1	31.83	1	1	38.97	1	1	1	5	1	0	1	0	0	1	4	3	3	3	3	3	0	0	0	0	0	0	0	0	0	1	1	0	2	2	0	0	0	0	1
11	3	2	68	3	16	52.83	0	0	0	0	52.83	0	0	52.83	0	0	0	5	1	0	1	0	0	1	5	3	1.34	1.34	2	3	0	1	0	0	0	0	0	0	0	0	0	0	2	2	0	1	1	0	1
12	3	2	51	3	8	42	0	0	2	0	34.43	1	1	34.43	2	0	0	1	1	0	1	0	0	1	5	3	1	1	1	3	0	0	0	0	0	0	0	0	0	2	2	0	3	3	0	1	1	0	3
13	3	2	64	2	27	60.1	1	1	1	1	16.43	1	1	56.53	1	1	1	6	1	0	1	0	1	3	5	3	1	1	1	3	0	0	1	0	0	0	0	0	0	0	0	0	2	2	2	4	4	3	1
14	3	1	58	2	14	56.47	0	0	0	0	56.47	0	0	56.47	0	0	0	3	3	1	3	400	0	2	3	3	2.66	2.66	3	3	1	1	0	0	0	0	0	0	0	7	5	0	0	0	0	0	0	0	5
15	3	1	71	3	19	66.47	0	0	0	0	66.47	0	0	66.47	0	0	0	3	1	0	2	600	0	1	4	3	2.16	2.16	3	5	0	0	1	0	0	0	0	0	0	0	0	0	0	0	0	0	0	0	6
16	3	2	69	3	14	56.33	0	0	0	0	56.33	0	0	56.33	0	0	0	4	1	0	1	0	0	1	1	3	2.6	2.6	3	3	0	0	0	8	5	0	3	3	0	3	3	0	0	0	0	0	0	0	9
17	3	2	50	1	14	32.47	1	1	1	2	20.07	0	0	32.47	0	1	1	1	1	0	1	0	0	1	1	3	3	3	3	3	0	0	1	1	1	0	0	0	0	1	1	0	0	0	0	0	0	0	1
18	3	1	65	1	15	73.13	0	0	0		73.13	0	0	73.13	0	1	3	3	3	2	2	1600	1	2	1	3	2.39	2.39	3	5	0	0	1	3	3	0	0	0	0	0	0	0	0	0	0	0	0	0	4
19	3	1	62	1	27	74.4	0	0	0		74.4	0	0	74.4	0	0	0	3	2	2	2	800	0	1	1	3	2.37	2.37	3	3	0	0	1	0	0	0	0	0	0	2	2	0	0	0	0	0	0	0	3
20	3	1	58	1	15	73.07	0	0	0		73.07	0	0	73.07	0	0	0	1	1	0	1	0	1	1	3	3	3	3	3	3	0	0	0	2	2	0	0	0	0	3	3	0	0	0	0	0	0	0	4
21	3	2	52	1	24	72.2	0	0	0		72.2	0	0	72.2	0	1	1	3	1	0	1	0	0	1	4	3	1	1	1	3	0	0	1	0	0	0	0	0	0	0	0	0	1	1	0	0	0	0	4
22	3	2	77	1	25	33.33	1	1	1	2	11.33	1	1	20.63	1	1	1	3	1	0	1	0	1	1	5	3	2.3	2.3	3	3	0	0	1	0	0	0	0	0	0	0	0	0	1	1	1	0	0	0	0
23	3	1	57	1	16	33.03	1	1	1	2	27	1	1	29.7	1	1	1	1	3	2	1	0	0	2	1	3	2.7	2.7	3	3	0	0	1	1	1	0	0	0	0	2	2	0	0	0	0	0	0	0	2
24	3	2	63	1	13	74.13	0	0	0		74.13	0	0	74.13	0	1	1	2	1	0	1	0	0	1	2	3	1.5	1.5	2	3	0	0	0	3	3	0	0	0	0	3	3	0	0	0	0	0	0	0	3
25	3	2	62	1	19	72.6	1	1	1	2	44.5	1	1	72.6	1	1	1	2	1	0	1	0	0	1	3	3	3	3	3	5	0	0	0	2	2	0	0	0	0	4	4	0	0	0	0	0	0	0	2
26	3	2	56	1	10	82.3	0	0	0		82.3	0	0	82.3	0	0	0	1	1	0	1	0	1	1	1	3	1.69	1.69	2	3	0	0	1	4	4	0	8	5	0	3	3	0	0	0	0	0	0	0	2
27	3	2	54	1	23	81.77	0	0	0		81.77	0	0	81.77	0	1	1	1	1	0	1	0	0	1	4	3	1.2	1.2	2	3	0	0	1	0	0	0	0	0	0	0	0	0	1	1	0	0	0	0	2
28	3	2	62	1	26	70.97	1	1	1	2	30.3	1	1	64.6	1	1	1	3	1	0	1	0	1	1	4	3	2	2	2	3	0	0	0	0	0	0	0	0	0	0	0	0	1	1	1	1	1	1	2
29	3	1	56	1	16	39.9	0	0	2		34.53	1	1	34.53	4	1	1	4	2	2	3	1600	1	2	1	3	2	2	2	5	0	0	1	1	1	0	0	0	0	6	5	0	0	0	0	0	0	0	4
30	3	2	59	1	14	62.3	2	0	0		62.3	2	0	62.3	0	0	0	2	1	0	1	0	0	1	1	3	2.42	2.42	3	5	0	0	0	5	5	0	0	0	0	3	3	0	0	0	0	0	0	0	2
31	3	1	62	1	17	27.13	1	1	1	1	2.77	1	1	9.33	1	1	1	3	3	2	2	45	0	1	1	3	3	3	3	2	0	0	1	0	0	0	0	0	0	1	1	0	0	0	0	0	0	0	2
32	3	1	54	1	13	62.13	1	1	1	2	47.23	1	1	52.5	1	1	1	1	1	0	1	0	0	1	3	3	1.4	1.4	2	3	0	0	0	0	0	0	0	0	0	1	1	0	0	0	0	0	0	0	2
33	3	1	70	1	17	89.53	0	0	0		89.53	0	0	89.53	0	1	1	5	1	0	2	1500	0	2	1	3	2	2	2	5	0	0	1	0	0	0	0	0	0	0	0	0	0	0	0	0	0	0	2
34	3	2	52	1	18	89.53	0	0	0		89.53	0	0	89.53	0	0	0	1	1	0	1	0	1	2	1	3	1.91	1.91	2	3	0	0	1	0	0	0	1	1	0	2	2	0	0	0	0	0	0	0	4
35	3	1	52	1	21	89.5	0	0	0		89.5	0	0	89.5	0	1	1	1	1	0	2	600	0	1	3	3	2.6	2.6	3	2	0	0	1	2	2	0	0	0	0	2	2	0	0	0	0	0	0	0	5
36	3	2	70	1	15	70.8	1	1	1	2	63.23	1	1	70.8	1	0	0	3	1	0	1	0	0	1	3	3	2.9	2.9	3	5	0	0	0	3	3	0	0	0	0	5	5	0	0	0	0	0	0	0	2
37	3	2	59	1	24	61.37	1	1	1	2	20.33	1	1	56.73	1	1	1	3	1	0	1	0	0	1	4	3	2.6	2.6	3	3	0	0	0	0	0	0	0	0	0	0	0	0	4	4	0	1	1	0	5
38	3	2	62	1	12	32.1	1	1	1	2	21.5	1	1	28.87	1	1	1	2	1	0	1	0	0	1	3	3	3	3	3	6	0	0	0	2	2	0	0	0	0	4	4	0	0	0	0	0	0	0	3
39	3	2	64	1	13	70.5	0	0	0		70.5	0	0	70.5	0	0	0	2	1	0	1	0	1	1	5	3	1.83	1.83	2	3	0	0	1	0	0	0	0	0	0	0	0	0	0	0	0	1	1	0	2
40	3	2	60	1	17	80.33	0	0	0		80.33	0	0	80.33	0	1	1	2	1	0	1	0	0	1	5	3	2.7	2.7	3	5	0	0	1	0	0	0	0	0	0	0	0	0	0	0	0	0	0	0	2
41	3	2	59	1	15	88.3	0	0	0		88.3	0	0	88.3	0	0	0	1	1	0	1	0	0	1	3	3	2.3	2.3	3	2	0	0	0	1	1	0	2	2	0	1	1	0	0	0	0	0	0	0	4
42	3	2	63	1	14	69.73	0	0	0		69.73	0	0	69.73	0	1	1	3	1	0	1	0	0	1	5	3	1.2	1.2	2	6	0	0	0	0	0	0	0	0	0	0	0	0	0	0	0	0	0	0	0
43	3	1	63	1	30	69.67	0	0	0		69.67	0	0	69.67	0	1	1	3	1	0	3	600	0	1	1	3	2.06	2.06	3	3	0	0	0	0	0	0	0	0	0	0	0	0	0	0	0	0	0	0	1
44	3	1	69	1	29	69.07	0	0	0		69.07	0	0	69.07	0	1	1	2	3	2	2	600	1	1	3	3	1.5	1.5	2	5	0	0	1	2	2	0	0	0	0	7	5	0	0	0	0	0	0	0	0
45	3	2	64	1	12	71.13	0	0	0		71.13	0	0	71.13	0	1	1	2	1	0	1	0	0	1	3	3	1.01	1.01	2	3	0	0	0	1	1	0	1	1	0	5	5	0	0	0	0	0	0	0	5
46	3	1	57	1	21	79.37	0	0	0		79.37	0	0	79.37	0	0	0	2	1	0	1	1600	0	2	1	3	2.43	2.43	3	2	0	0	1	2	2	0	0	0	0	1	1	0	0	0	0	0	0	0	1
47	3	1	66	1	37	76.47	0	0	0		76.47	0	0	76.47	0	1	1	2	3	2	2	450	0	2	5	3	2.2	2.2	3	2	0	0	1	0	0	0	0	0	0	1	1	0	0	0	0	2	2	0	3
48	3	1	57	1	18	69.6	0	0	0		69.6	0	0	69.6	0	0	0	2	3	1	3	1350	0	1	1	3	2	2	2	3	0	0	1	3	3	0	0	0	0	2	2	0	0	0	0	0	0	0	7
49	3	2	46	1	14	12.77	2	0	0		12.77	2	0	12.77	0	1	1	0	1	0	1	0	0	1	3	3	1.57	1.57	2	6	0	0	1	3	3	0	0	0	0	2	2	0	0	0	0	0	0	0	1
50	3	1	58	1	15	69.47	0	0	0		69.47	0	0	69.47	0	0	0	1	1	0	1	0	0	1	4	3	2.4	2.4	3	3	0	0	0	0	0	0	0	0	0	2	2	0	1	1	0	0	0	0	1
51	3	2	60	1	11	68.8	0	0	0		68.8	0	0	68.8	0	0	0	2	1	0	1	0	1	1	3	3	1.4	1.4	2	3	0	0	0	2	2	0	0	0	0	3	3	0	0	0	0	0	0	0	2
52	3	2	73	1	20	76.03	0	0	0		76.03	0	0	76.03	0	1	3	4	1	0	1	0	0	1	1	3	1.5	1.5	2	3	1	0	0	1	1	1	0	0	0	1	1	1	0	0	0	0	0	0	1
53	3	1	65	1	21	68.1	1	1	1	2	13	0	0	68.1	0	1	3	3	1	0	1	0	0	1	1	3	2	2	2	3	0	0	1	1	1	0	0	0	0	1	1	0	0	0	0	0	0	0	5
54	3	1	49	1	34	55.4	1	1	1	2	16.5	1	1	48.17	1	1	1	0	2	2	2	100	1	1	3	3	2.26	2.26	3	3	0	0	1	0	0	0	0	0	0	0	0	0	0	0	0	0	0	0	9
55	3	2	65	1	13	68.6	0	0	0		68.6	0	0	68.6	0	0	0	2	1	0	1	0	0	1	4	3	2.3	2.3	3	3	0	0	0	0	0	0	0	0	0	0	0	0	1	1	0	0	0	0	3
56	3	1	51	1	22	68.2	0	0	0		68.2	0	0	68.2	0	1	1	2	1	0	1	0	0	1	1	3	2.2	2.2	3	5	0	0	1	4	4	0	0	0	0	8	5	0	0	0	0	0	0	0	6
57	3	1	59	1	19	68.1	1	1	1	3	43.6	1	1	62.63	1	1	1	1	3	1	3	600	0	1	5	3	2.4	2.4	3	6	0	0	0	0	0	0	0	0	0	0	0	0	0	0	0	0	0	0	2
58	3	1	60	1	16	68.2	0	0	0		68.2	0	0	68.2	0	0	0	2	1	0	1	0	0	1	1	3	1.55	1.55	2	2	0	0	0	2	2	0	0	0	0	3	3	0	0	0	0	0	0	0	4
59	3	2	68	1	21	38.73	1	1	1	2	2.47	1	1	32.87	1	1	1	4	1	0	1	0	1	1	4	3	1.7	1.7	2	3	0	0	0	0	0	0	0	0	0	0	0	0	7	5	0	1	1	0	6
60	3	1	52	1	15	69.73	0	0	0		69.73	0	0	69.73	0	0	0	1	1	0	3	600	0	2	2	3	2.2	2.2	3	3	0	0	1	1	1	0	0	0	0	0	0	0	0	0	0	0	0	0	2
61	3	2	56	1	16	67.8	0	0	0		67.8	0	0	67.8	0	0	0	2	1	0	1	0	0	1	3	3	2.21	2.21	3	2	0	0	0	14	5	0	0	0	0	5	5	0	0	0	0	0	0	0	7
62	3	1	65	1	34	67.07	0	0	0		67.07	0	0	67.07	0	0	0	4	3	2	3	1500	0	2	1	3	2.5	2.5	3	3	0	0	0	15	5	0	0	0	0	7	5	0	0	0	0	0	0	0	10
63	3	2	61	1	14	67.73	0	0	0		67.73	0	0	67.73	0	0	0	2	1	0	1	0	0	1	5	3	1.8	1.8	2	5	0	0	1	0	0	0	0	0	0	0	0	0	0	0	0	0	0	0	0
64	3	2	68	1	15	67.77	0	0	0		67.77	0	0	67.77	0	1	1	2	1	0	1	0	1	2	5	3	2.2	2.2	3	2	0	0	0	0	0	0	0	0	0	0	0	0	1	1	0	3	3	0	1
65	3	2	63	1	27	67.3	0	0	0		67.3	0	0	67.3	0	0	0	2	1	0	1	0	0	2	3	3	1.5	1.5	2	1	0	0	0	6	5	0	0	0	0	5	5	0	0	0	0	0	0	0	8
66	3	2	46	1	9	67.63	0	0	0		67.63	0	0	67.63	0	0	0	0	1	0	1	0	0	1	5	3	3	3	3	3	0	0	1	0	0	0	0	0	0	0	0	0	3	3	0	0	0	0	2
67	3	2	64	1	16	78.03	1	1	1	2	76.2	0	0	78.03	0	0	0	2	1	0	1	0	0	1	3	3	2.8	2.8	3	3	0	0	1	2	2	0	0	0	0	2	2	0	0	0	0	0	0	0	1
68	3	1	49	1	53	67.3	0	0	0		67.3	0	0	67.3	0	0	0	1	1	0	1	0	1	1	5	3	2.5	2.5	3	5	0	0	0	0	0	0	0	0	0	3	3	0	1	1	0	0	0	0	3
69	3	1	69	1	12	35.23	0	0	2		29.9	1	1	29.9	3	1	1	3	3	1	3	800	0	1	5	3	1.1	1.1	2	3	0	0	1	0	0	0	0	0	0	2	2	0	6	5	0	0	0	0	7
70	3	1	49	1	17	72.23	0	0	0		72.23	0	0	72.23	0	1	1	0	2	1	2	100	1	1	1	3	1.9	1.9	2	3	0	0	0	3	3	0	2	2	0	1	1	0	0	0	0	0	0	0	2
71	3	2	61	1	12	67.37	0	0	0		67.37	0	0	67.37	0	0	0	2	1	0	1	0	0	1	5	3	2	2	2	5	0	0	1	0	0	0	0	0	0	2	2	0	1	1	0	0	0	0	2
72	3	2	51	1	16	67.3	0	0	0		67.3	0	0	67.3	0	0	0	1	1	0	1	0	1	2	1	3	0.56	0.56	1	3	0	0	1	4	4	0	0	0	0	3	3	0	0	0	0	0	0	0	2
73	3	1	56	1	14	67.23	0	0	0		67.23	0	0	67.23	0	0	0	1	2	1	2	200	0	1	3	3	2.5	2.5	3	6	0	0	0	3	3	0	0	0	0	6	5	0	0	0	0	0	0	0	6
74	3	2	64	1	16	67.23	0	0	0		67.23	0	0	67.23	0	1	1	2	1	0	1	0	0	1	5	3	1.4	1.4	2	3	0	0	1	0	0	0	0	0	0	0	0	0	2	2	0	0	0	0	1
75	3	2	65	1	21	77.53	1	1	1	1	31.93	0	0	77.53	0	1	1	2	1	0	1	0	0	2	5	3	2.7	2.7	3	1	0	0	1	0	0	0	0	0	0	0	0	0	2	2	0	1	1	0	6
76	3	2	59	1	16	72.83	0	0	0		72.83	0	0	72.83	0	0	0	1	1	2	1	0	0	2	1	3	2.5	2.5	3	1	0	0	0	2	2	0	0	0	0	2	2	0	0	0	0	0	0	0	9
77	3	1	63	1	20	66.8	0	0	0		66.8	0	0	66.8	0	1	1	3	1	2	1	1	0	1	4	3	3	3	3	5	0	0	1	0	0	0	0	0	0	0	0	0	3	3	0	0	0	0	5
78	3	1	61	1	15	70.13	0	0	0		70.13	0	0	70.13	0	1	1	3	3	1	1	0	0	2	1	3	1.3	1.3	2	5	0	0	1	1	1	0	5	5	0	4	4	0	1	1	0	0	0	0	0
79	3	1	65	1	16	36.67	1	1	1	2	29.57	1	1	33.53	1	1	1	3	1	0	3	1000	1	1	4	3	2.3	2.3	3	3	0	0	1	0	0	0	0	0	0	0	0	0	0	0	0	0	0	0	0
80	3	1	74	1	15	66.73	0	0	0		66.73	0	0	66.73	0	0	0	3	3	2	2	400	1	1	4	3	2.38	2.38	3	6	0	0	1	0	0	0	0	0	0	0	0	0	0	0	0	0	0	0	1
81	3	1	70	1	32	51.43	2	0	0		51.43	2	0	51.43	0	0	0	4	2	1	2	400	0	2	3	3	2.5	2.5	3	5	0	0	1	2	2	0	0	0	0	5	5	0	0	0	0	0	0	0	1
82	3	2	65	1	14	77.1	0	0	0		77.1	0	0	77.1	0	1	1	2	1	0	1	0	0	2	5	3	2.5	2.5	3	3	0	0	1	0	0	0	0	0	0	3	3	0	2	2	0	0	0	0	2
83	3	1	48	1	18	67.8	0	0	0		67.8	0	0	67.8	0	0	0	0	3	1	1	0	1	2	5	3	3	3	3	3	0	0	1	0	0	0	0	0	0	0	0	0	0	0	0	0	0	0	4
84	3	1	59	1	16	51.17	2	0	0		51.17	2	0	51.17	0	1	1	1	2	2	3	400	0	1	1	3	2.3	2.3	3	3	0	0	1	2	2	0	0	0	0	2	2	0	0	0	0	0	0	0	3
85	3	1	65	1	15	66.5	0	0	0		66.5	0	0	66.5	0	0	0	2	3	1	3	600	0	2	3	3	0.8	0.8	1	2	0	0	0	1	1	0	0	0	0	3	3	0	0	0	0	0	0	0	4
86	3	2	52	1	16	66.4	0	0	0		66.4	0	0	66.4	0	0	0	1	1	0	1	0	0	2	5	3	2.3	2.3	3	2	0	0	1	0	0	0	0	0	0	4	4	0	4	4	0	0	0	0	1
87	3	2	56	1	15	71.17	0	0	0		71.17	0	0	71.17	0	1	1	1	1	2	1	0	0	1	1	3	2.2	2.2	3	5	0	0	1	1	1	0	0	0	0	2	2	0	0	0	0	0	0	0	3
88	3	1	60	1	12	50.9	1	1	1	1	24.53	1	1	31.77	1	1	1	2	1	0	2	400	1	1	4	3	2.5	2.5	3	6	0	0	0	0	0	0	0	0	0	1	1	0	4	4	4	6	5	0	3
89	3	2	57	1	19	75	0	0	0		75	0	0	75	0	0	0	1	1	0	1	0	0	1	1	3	3	3	3	3	0	0	0	8	5	0	0	0	0	1	1	0	0	0	0	0	0	0	5
90	3	2	67	1	15	71.5	1	1	1	2	63	1	1	71.97	1	1	3	2	1	0	1	0	1	2	4	3	3	3	3	3	0	0	1	0	0	0	0	0	0	0	0	0	4	4	0	0	0	0	3
91	3	1	73	1	17	66.03	0	0	0		66.03	0	0	66.03	0	1	1	3	1	0	1	0	0	1	5	3	1.2	1.2	2	3	0	0	1	0	0	0	0	0	0	0	0	0	1	1	0	0	0	0	9
92	3	1	50	1	13	76.57	1	1	1	2	59.07	1	1	74.47	1	1	3	1	1	0	1	0	0	1	1	3	1.3	1.3	2	2	0	0	1	0	0	0	0	0	0	0	0	0	0	0	0	0	0	0	0
93	3	1	58	1	19	66.47	0	0	0		66.47	0	0	66.47	0	1	1	2	3	2	3	800	0	1	3	3	2.4	2.4	3	6	0	0	1	3	3	0	0	0	0	3	3	0	0	0	0	0	0	0	1
94	3	1	57	1	17	74.53	1	1	1	2	39.9	0	0	74.53	0	0	0	3	3	1	2	600	0	1	3	3	1.9	1.9	2	2	0	0	1	2	2	0	0	0	0	1	1	0	0	0	0	0	0	0	3
95	3	1	50	1	14	65.93	0	0	0		65.93	0	0	65.93	0	1	1	1	3	1	3	400	0	1	5	3	2.6	2.6	3	3	0	0	1	0	0	0	0	0	0	0	0	0	1	1	1	0	0	0	4
96	3	2	68	1	21	65.6	0	0	0		65.6	0	0	65.6	0	1	1	3	1	0	1	0	0	1	5	3	2.5	2.5	3	2	0	0	1	0	0	0	0	0	0	0	0	0	1	1	0	0	0	0	0
97	3	2	58	1	14	34.87	1	1	1	2	16	0	0	34.87	0	1	1	1	1	0	1	0	0	1	1	3	2	2	2	5	0	1	1	5	5	0	1	1	0	2	2	0	0	0	0	0	0	0	3
98	3	1	69	1	32	65.33	0	0	0		65.33	0	0	65.33	0	0	0	4	1	0	3	600	0	2	1	3	1.2	1.2	2	3	0	0	0	7	5	0	2	2	0	3	3	0	0	0	0	0	0	0	4
99	3	2	67	1	14	65.57	0	0	0		65.57	0	0	65.57	0	0	0	3	1	0	1	0	0	1	1	3	2.2	2.2	3	3	0	0	0	0	0	0	0	0	0	3	3	0	0	0	0	0	0	0	6
100	3	2	58	1	12	66.7	0	0	0		66.7	0	0	66.7	0	0	0	4	1	0	1	0	0	1	5	3	2	2	2	3	0	0	1	0	0	0	0	0	0	0	0	0	0	0	0	1	1	0	1
101	3	2	57	1	19	74.67	0	0	0		74.67	0	0	74.67	0	1	1	1	1	0	1	0	0	1	1	3	2.9	2.9	3	3	0	0	1	2	2	0	0	0	0	2	2	2	0	0	0	0	0	0	5
102	3	2	57	1	17	65.03	1	1	1	1	34.07	0	0	65.03	0	0	0	3	1	0	1	0	0	1	3	3	2	2	2	1	0	0	0	0	0	0	0	0	0	0	0	0	1	1	0	2	2	0	5
103	3	1	51	1	15	38.57	2	0	0		38.57	2	0	38.57	0	1	1	2	2	2	1	0	1	1	1	3	2.8	2.8	3	3	0	0	0	1	1	0	0	0	0	3	3	0	0	0	0	0	0	0	5
104	3	1	46	1	18	66.73	0	0	0		66.73	0	0	66.73	0	0	0	0	1	0	1	0	0	1	4	3	2.6	2.6	3	3	0	0	1	1	1	0	0	0	0	0	0	0	1	1	0	0	0	0	1
105	3	2	51	1	10	80.77	0	0	0	0	80.77	0	0	80.77	0	0	0	2	1	0	1	0	0	1	3	3	1.36	1.36	2	3	0	0	1	0	0	0	0	0	0	0	0	0	0	0	0	0	0	0	0
106	3	2	70	1	16	65.57	0	0	0	0	65.57	0	0	65.57	0	0	0	4	1	0	1	0	1	1	1	3	1.2	1.2	2	1	0	0	0	1	1	0	0	0	0	2	2	0	0	0	0	0	0	0	2
107	3	1	65	1	34	75.2	1	1	1	2	45.37	1	1	74.83	1	1	3	3	3	1	3	400	0	2	4	3	2.9	2.9	3	3	1	0	0	0	0	0	0	0	0	0	0	0	0	0	0	0	0	0	2
108	3	1	65	1	15	76.8	0	0	0	0	76.8	0	0	76.8	0	1	1	3	3	1	2	300	0	1	4	3	1.2	1.2	2	3	0	0	1	0	0	0	0	0	0	0	0	0	1	1	0	0	0	0	4
109	3	2	59	1	25	67	0	0	0	0	67	0	0	67	0	1	1	3	1	0	1	0	0	3	3	3	2.8	2.8	3	2	0	0	1	2	2	0	0	0	0	2	2	0	0	0	0	0	0	0	4
110	3	2	59	1	20	31.67	1	1	1	1	2.7	1	1	19	1	1	1	1	1	0	1	0	0	2	4	3	2.3	2.3	3	1	0	0	1	0	0	0	0	0	0	0	0	0	4	4	0	0	0	0	1
111	3	1	60	1	20	35.6	1	1	1	1	8.27	1	1	23.43	1	1	2	3	1	0	3	1600	0	2	4	3	2.5	2.5	3	5	0	0	1	0	0	0	0	0	0	0	0	0	1	1	0	2	2	0	2
112	3	1	59	2	25	55.1	1	1	1	1	35.7	1	1	58.93	1	1	1	3	1	0	1	0	0	1	3	3	3	3	3	2	0	0	0	7	5	0	2	2	0	4	4	0	0	0	0	0	0	0	5
113	3	1	60	1	20	64.23	0	0	0	0	64.23	0	0	64.23	0	0	0	2	1	0	1	100	0	1	1	3	3	3	3	3	0	0	0	2	2	0	0	0	0	2	2	0	0	0	0	0	0	0	1
114	3	1	60	1	17	22.9	1	1	1	2	13.3	1	1	22.9	1	1	1	3	3	2	2	300	1	1	4	3	2.44	2.44	3	5	0	0	1	0	0	0	0	0	0	3	3	1	1	1	0	0	0	0	3
115	3	2	54	1	9	72.27	1	1	1	2	63.7	0	0	72.27	0	1	3	1	1	0	1	0	0	1	3	3	2.2	2.2	3	3	0	0	0	0	0	0	0	0	0	0	0	0	0	0	0	0	0	0	2
116	3	1	66	1	13	63.47	1	1	1	1	26.77	1	1	43.5	1	1	1	3	3	2	3	1600	1	2	3	3	3	3	3	3	0	0	1	3	3	0	0	0	0	4	4	0	0	0	0	0	0	0	6
117	3	1	55	1	16	48.9	0	0	2	0	23.67	1	1	23.67	3	1	1	1	2	2	3	600	0	1	1	3	3	3	3	3	0	0	0	6	5	0	0	0	0	2	2	0	0	0	0	0	0	0	4
118	3	2	57	1	14	48.93	2	0	0		48.93	2	0	48.93	0	0	0	1	1	0	1	0	0	1	4	3	3	3	3	3	0	0	0	0	0	0	0	0	0	0	0	0	2	2	0	0	0	0	3
119	3	2	59	1	12	72.33	0	0	0	0	72.33	0	0	72.33	0	1	1	1	1	0	1	0	0	1	1	3	2.6	2.6	3	3	0	0	0	1	1	0	0	0	0	5	5	0	0	0	0	0	0	0	5
120	3	1	69	1	16	64.87	0	0	0	0	64.87	0	0	64.87	0	0	0	2	3	1	1	0	0	1	3	3	2	2	2	2	0	0	0	1	1	0	0	0	0	1	1	0	0	0	0	0	0	0	6
121	3	2	60	1	11	72.07	1	1	1	2	50.8	1	1	55.53	1	1	1	2	1	0	1	0	0	1	4	3	1.96	1.96	2	3	0	0	1	0	0	0	0	0	0	1	1	0	0	0	0	0	0	0	4
122	3	1	65	1	19	73.27	1	1	1	1	56.73	0	0	73.27	0	1	1	2	1	0	1	0	0	1	5	3	1.7	1.7	2	3	0	0	0	0	0	0	0	0	0	0	0	0	0	0	0	0	0	0	2
123	3	1	61	1	13	63.6	0	0	0	0	63.6	0	0	63.6	0	1	1	7	3	2	3	800	1	3	4	3	2.34	2.34	3	3	0	0	0	0	0	0	0	0	0	0	0	0	1	1	0	0	0	0	2
124	3	2	59	1	15	71.3	0	0	0	0	71.3	0	0	71.3	0	1	1	1	1	0	1	0	0	1	1	3	2.7	2.7	3	3	0	0	0	2	2	0	0	0	0	2	2	0	0	0	0	0	0	0	1
125	3	1	36	1	18	68.57	0	0	0	0	68.57	0	0	68.57	0	0	0	0	2	2	3	120	0	1	5	3	2.4	2.4	3	3	0	0	0	0	0	0	0	0	0	2	2	0	2	2	0	1	1	0	3
126	3	2	66	1	14	63.6	0	0	0	0	63.6	0	0	63.6	0	0	0	3	1	0	1	0	0	2	3	3	1.08	1.08	2	6	0	0	0	0	0	0	0	0	0	0	0	0	0	0	0	0	0	0	7
127	3	1	79	1	21	63.4	0	0	0	0	63.4	0	0	63.4	0	0	0	5	1	0	1	0	0	2	4	3	1.5	1.5	2	3	0	0	1	0	0	0	0	0	0	0	0	0	1	1	0	6	5	0	2
128	3	2	61	1	21	30.7	2	0	0		30.7	2	0	30.7	0	0	0	2	1	0	1	0	0	1	3	3	3	3	3	3	0	0	1	6	5	0	0	0	0	5	5	0	0	0	0	0	0	0	9
129	3	2	62	1	23	36.83	2	0	0		36.83	2	0	36.83	0	0	0	2	1	0	1	0	0	1	1	3	2	2	2	3	0	0	0	1	1	0	1	1	0	4	4	0	0	0	0	0	0	0	4
130	3	2	52	1	17	69.4	1	1	1	2	26.4	0	0	69.4	0	1	1	1	1	0	1	0	0	1	4	3	2.5	2.5	3	3	0	0	1	0	0	0	0	0	0	0	0	0	4	4	4	3	3	1	3
131	3	2	52	1	16	62.33	0	0	2	0	45.9	1	1	45.9	6	1	1	1	1	0	1	0	0	1	4	3	2.1	2.1	3	3	0	0	1	0	0	0	0	0	0	0	0	0	1	1	0	4	4	0	2
132	3	1	64	1	13	76.03	0	0	0	0	76.03	0	0	76.03	0	1	1	4	1	0	2	100	0	1	1	3	2.6	2.6	3	5	0	0	1	2	2	0	0	0	0	3	3	0	0	0	0	0	0	0	9
133	3	2	71	1	12	63.53	0	0	0		63.53	0	0	63.53	0	0	0	3	1	0	1	0	0	1	1	3	1.35	1.35	2	3	0	0	0	1	1	0	1	1	0	3	3	0	1	1	0	0	0	0	1
134	3	2	67	1	25	62.97	0	0	0	0	62.97	0	0	62.97	0	0	0	3	1	0	1	0	1	2	4	3	3	3	3	3	0	0	0	0	0	0	0	0	0	1	1	0	0	0	0	0	0	0	1
135	3	1	50	1	19	63.23	0	0	0	0	63.23	0	0	63.23	0	1	1	3	3	1	3	1600	0	1	4	3	2.6	2.6	3	6	0	0	0	0	0	0	0	0	0	0	0	0	1	1	0	2	2	0	10
136	3	1	52	1	14	77.73	0	0	0	0	77.73	0	0	77.73	0	1	1	2	1	0	1	0	0	1	1	3	3	3	3	2	0	0	1	1	1	0	0	0	0	3	3	0	0	0	0	0	0	0	7
137	3	1	73	1	14	63.13	0	0	0	0	63.13	0	0	63.13	0	0	0	8	1	0	3	800	0	2	4	3	1.8	1.8	2	5	0	0	0	0	0	0	0	0	0	0	0	0	4	4	0	0	0	0	1
138	3	1	58	1	15	47.93	0	0	2	0	26.07	1	1	26.07	3	1	1	4	3	1	3	200	0	2	5	3	3	3	3	5	0	0	1	0	0	0	0	0	0	0	0	0	0	0	0	0	0	0	2
139	3	1	64	2	18	67.47	0	0	0	0	67.47	0	0	67.47	0	1	1	2	3	2	3	1600	0	1	1	3	3	3	3	3	0	0	1	13	5	0	0	0	0	4	4	0	0	0	0	0	0	0	8
140	3	2	59	1	13	64.13	0	0	0	0	64.13	0	0	64.13	0	1	1	1	1	0	1	0	0	1	1	3	1.3	1.3	2	3	0	0	0	4	4	0	8	5	0	8	5	0	0	0	0	0	0	0	3
141	3	1	64	1	11	61.73	0	0	0	0	61.73	0	0	61.73	0	1	1	4	1	0	3	800	0	1	1	3	2.16	2.16	3	3	0	0	0	1	1	0	0	0	0	8	5	0	0	0	0	0	0	0	6
142	3	2	64	2	22	71.37	0	0	0	0	71.37	0	0	71.37	0	0	0	2	1	0	3	300	0	1	3	3	3	3	3	3	0	0	1	0	0	0	0	0	0	2	2	0	0	0	0	0	0	0	3
143	3	2	70	2	25	61.07	0	0	0		61.07	0	0	61.07	0	0	0	5	1	0	1	0	1	3	5	3	1.43	1.43	2	3	0	0	0	0	0	0	0	0	0	0	0	0	1	1	0	0	0	0	1
144	3	1	59	2	19	74.33	1	1	1	2	71.93	0	0	74.33	0	1	1	5	1	0	3	300	0	1	1	3	1.5	1.5	2	5	0	0	0	0	0	0	0	0	0	0	0	0	0	0	0	0	0	0	2
145	3	2	51	2	15	60.3	0	0	0	0	60.3	0	0	60.3	0	1	1	3	1	0	1	0	0	1	3	3	1.2	1.2	2	6	0	0	0	1	1	0	0	0	0	1	1	0	0	0	0	0	0	0	1
146	3	1	70	2	16	60.77	1	1	1	2	51.23	1	1	57.53	1	1	1	5	3	2	2	300	1	2	2	3	1.79	1.79	2	3	0	0	0	7	5	0	0	0	0	3	3	1	0	0	0	0	0	0	11
147	3	2	64	2	18	65.87	1	1	1	2	57.5	0	0	65.87	0	1	1	2	1	0	1	0	0	1	4	3	1.38	1.38	2	3	0	0	0	0	0	0	0	0	0	0	0	0	1	1	0	1	1	1	1
148	3	1	59	2	11	64.17	0	0	0		64.17	0	0	64.17	0	0	0	2	3	1	3	1000	0	1	1	3	2.9	2.9	3	3	0	0	0	1	1	0	0	0	0	1	1	0	0	0	0	0	0	0	12
149	3	2	54	2	11	64.33	1	1	1	2	15.17	1	1	63.33	1	1	1	1	1	0	1	0	1	1	4	3	2.7	2.7	3	3	0	0	0	0	0	0	0	0	0	0	0	0	1	1	0	1	1	0	1
150	3	1	62	2	31	69.37	0	0	0		69.37	0	0	69.37	0	1	1	3	1	0	1	0	0	1	1	3	3	3	3	5	0	0	0	0	0	0	4	4	2	7	5	0	0	0	0	0	0	0	7
151	3	1	58	2	19	69.27	0	0	0		69.27	0	0	69.27	0	0	0	1	1	0	3	1200	0	1	1	3	1.7	1.7	2	5	0	0	0	0	0	0	0	0	0	0	0	0	0	0	0	0	0	0	0
152	3	2	61	2	21	69.3	1	1	1	2	44.27	0	0	69.3	0	1	1	5	1	0	1	0	0	2	1	3	2.67	2.67	3	3	1	0	0	7	5	0	0	0	0	4	4	3	0	0	0	0	0	0	6
153	3	2	55	2	14	49.87	1	1	1	2	38.87	1	1	42.33	1	1	1	3	2	1	2	1200	0	1	3	3	3	3	3	2	0	0	0	5	5	0	0	0	0	3	3	0	0	0	0	0	0	0	2
154	3	2	60	2	15	32.1	1	1	1	2	4.37	1	1	25.73	1	1	1	2	1	0	1	0	0	1	4	3	2.3	2.3	3	3	0	0	1	0	0	0	0	0	0	0	0	0	1	1	1	2	2	1	2
155	3	2	59	2	14	59.4	1	1	1	2	20.8	1	1	53	1	1	1	1	1	0	1	0	0	1	5	3	2.1	2.1	3	2	0	1	1	0	0	0	0	0	0	1	1	0	0	0	0	0	0	0	3
156	3	2	63	2	21	73.17	0	0	0	0	73.17	0	0	73.17	0	1	1	2	1	0	1	0	0	1	1	3	3	3	3	3	0	0	1	0	0	0	0	0	0	1	1	0	0	0	0	0	0	0	6
157	3	2	53	2	18	68.97	0	0	0		68.97	0	0	68.97	0	1	1	1	1	0	1	0	0	1	5	3	2.1	2.1	3	2	0	0	0	0	0	0	0	0	0	0	0	0	0	0	0	0	0	0	1
158	3	2	69	2	18	31.77	1	1	1	1	11	1	1	23.03	1	1	1	4	1	0	1	0	0	3	5	3	1.7	1.7	2	5	1	0	0	0	0	0	0	0	0	0	0	0	0	0	0	1	1	1	1
159	3	2	67	2	20	68.63	0	0	0		68.63	0	0	68.63	0	0	0	3	1	0	1	0	1	1	3	3	2.1	2.1	3	5	0	0	0	1	1	0	2	2	0	3	3	0	3	3	0	0	0	0	6
160	3	1	50	2	9	68.63	0	0	0	0	68.63	0	0	68.63	0	1	1	1	3	2	1	0	0	1	1	3	1.15	1.15	2	2	0	0	1	1	1	0	0	0	0	2	2	0	0	0	0	0	0	0	3
161	3	1	47	2	13	53.83	0	0	0		53.83	0	0	53.83	0	0	0	0	2	2	2	800	1	1	5	3	1.1	1.1	2	3	0	0	1	0	0	0	0	0	0	1	1	0	1	1	0	1	1	0	2
162	3	2	58	2	13	53.83	0	0	0		53.83	0	0	53.83	0	1	1	2	1	0	1	0	0	2	5	3	2.6	2.6	3	6	0	0	1	0	0	0	0	0	0	0	0	0	0	0	0	0	0	0	2
163	3	2	52	2	13	68.3	0	0	0		68.3	0	0	68.3	0	0	0	1	1	0	1	0	0	2	2	3	2.4	2.4	3	3	0	0	0	4	4	0	0	0	0	4	4	0	0	0	0	0	0	0	5
164	3	2	64	2	13	68.13	0	0	0	0	68.13	0	0	68.13	0	1	1	2	1	0	1	0	0	2	3	3	2	2	2	3	0	0	1	0	0	0	0	0	0	3	3	0	0	0	0	0	0	0	2
165	3	2	60	2	18	68.1	0	0	0	0	68.1	0	0	68.1	0	1	1	3	1	0	1	0	0	2	3	3	1.6	1.6	2	5	0	1	1	0	0	0	0	0	0	2	2	0	0	0	0	0	0	0	1
166	3	1	45	2	21	68.33	1	1	1	1	54.97	0	0	68.33	0	1	1	0	1	0	1	0	1	1	3	3	1.9	1.9	2	3	0	0	1	0	0	0	0	0	0	2	2	0	0	0	0	0	0	0	4
167	3	2	63	2	15	68.07	0	0	0		68.07	0	0	68.07	0	0	0	2	1	0	1	0	1	1	5	3	2.2	2.2	3	6	0	0	0	0	0	0	0	0	0	0	0	0	0	0	0	2	2	0	2
168	3	2	63	2	15	58.37	0	0	0		58.37	0	0	58.37	0	0	0	5	1	0	1	0	0	1	5	3	2.4	2.4	3	3	0	0	0	0	0	0	1	1	0	3	3	0	1	1	0	0	0	0	3
169	3	1	66	2	13	67.9	1	1	1		59.57	0	0	67.9	0	1	3	2	3	1	2	600	0	1	1	3	2.84	2.84	3	3	0	0	0	3	3	0	4	4	0	2	2	0	2	2	0	0	0	0	1
170	3	1	66	2	18	60.47	0	0	0		60.47	0	0	60.47	0	0	0	2	2	3	3	1600	0	1	1	3	1.92	1.92	2	3	0	0	0	0	0	0	0	0	0	5	5	0	0	0	0	0	0	0	5
171	3	2	59	2	15	67.7	0	0	0		67.7	0	0	67.7	0	1	1	1	1	0	1	0	0	1	3	3	2.5	2.5	3	3	0	0	0	1	1	0	1	1	0	3	3	0	0	0	0	0	0	0	3
172	3	1	48	2	15	63.43	0	0	0		63.43	0	0	63.43	0	0	0	1	3	2	3	600	0	1	1	3	1.67	1.67	2	3	0	0	0	1	1	0	0	0	0	1	1	0	0	0	0	0	0	0	2
173	3	1	54	2	12	67.83	0	0	0		67.83	0	0	67.83	0	0	0	1	3	1	2	800	1	1	5	3	1	1	1	5	1	1	0	0	0	0	0	0	0	0	0	0	1	1	0	0	0	0	1
174	3	2	35	2	13	58.23	0	0	0		58.23	0	0	58.23	0	0	0	0	1	0	1	0	0	1	1	3	1.7	1.7	2	2	0	0	0	3	3	0	0	0	0	1	1	0	0	0	0	0	0	0	1
175	3	2	68	2	24	49.73	1	1	1	1	35.53	1	1	48.33	1	1	1	3	1	0	1	0	0	2	1	3	2	2	2	2	0	0	1	6	5	2	0	0	0	6	5	2	0	0	0	0	0	0	2
176	3	2	68	2	16	67.67	0	0	0		67.67	0	0	67.67	0	0	0	2	1	0	1	0	0	1	4	3	2.9	2.9	3	6	0	0	0	0	0	0	0	0	0	1	1	0	2	2	0	0	0	0	6
177	3	2	61	2	20	50.07	1	1	1	2	30.27	1	1	49.63	1	0	0	3	1	0	1	0	0	1	5	3	2.2	2.2	3	2	0	0	1	0	0	0	0	0	0	0	0	0	1	1	0	0	0	0	2
178	3	1	64	2	15	58.13	0	0	0		58.13	0	0	58.13	0	1	1	2	2	1	1	0	0	1	1	3	3	3	3	3	0	0	0	3	3	0	0	0	0	2	2	0	0	0	0	0	0	0	5
179	3	1	64	2	13	58.13	0	0	0		58.13	0	0	58.13	0	0	0	3	3	2	3	400	0	1	4	3	2.6	2.6	3	6	0	0	0	0	0	0	1	1	0	5	5	0	1	1	0	1	1	0	2
180	3	1	58	2	18	73.7	1	1	1	2	72.33	0	0	73.7	0	1	1	3	3	2	2	200	0	1	4	3	2.1	2.1	3	3	0	0	1	0	0	0	0	0	0	0	0	0	4	4	0	0	0	0	8
181	3	2	53	2	9	58	0	0	0		58	0	0	58	0	0	0	1	1	0	1	0	0	1	1	3	1.7	1.7	2	3	0	0	0	1	1	0	0	0	0	3	3	0	0	0	0	0	0	0	4
182	3	2	62	2	13	67.47	0	0	0	0	67.47	0	0	67.47	0	0	0	2	1	0	1	0	0	1	3	3	1.5	1.5	2	2	0	0	0	3	3	0	0	0	0	4	4	0	0	0	0	0	0	0	2
183	3	2	54	2	13	66.57	1	1	1	1	56.23	1	1	61.2	1	1	3	1	1	0	1	0	0	1	5	3	2.66	2.66	3	6	0	0	0	0	0	0	0	0	0	1	1	0	2	2	0	1	1	0	3
184	3	2	62	2	24	32.47	1	1	1	1	25.47	1	1	43.67	1	1	3	4	1	0	1	0	1	1	1	3	2.4	2.4	3	5	0	1	0	2	2	0	4	4	0	6	5	0	0	0	0	0	0	0	3
185	3	2	61	2	20	30.9	1	1	1	1	14	1	1	20	1	1	1	2	1	0	1	0	0	1	4	3	1.4	1.4	2	3	0	0	0	0	0	0	0	0	0	0	0	0	2	2	1	3	3	0	1
186	3	2	60	2	13	57.73	0	0	0		57.73	0	0	57.73	0	0	0	2	1	0	1	0	0	1	1	3	2.4	2.4	3	3	0	0	0	4	4	0	0	0	0	0	0	0	0	0	0	0	0	0	2
187	3	1	64	2	17	67.17	0	0	0		67.17	0	0	67.17	0	1	1	3	1	0	1	600	1	2	3	3	1.68	1.68	2	3	0	0	0	3	3	0	3	3	0	3	3	0	0	0	0	0	0	0	6
188	3	1	70	2	16	57.57	0	0	0		57.57	0	0	57.57	0	1	1	5	2	1	3	1000	0	2	4	3	1.57	1.57	2	5	0	1	0	0	0	0	0	0	0	0	0	0	2	2	0	3	3	0	1
189	3	2	66	2	12	57.47	0	0	0		57.47	0	0	57.47	0	1	1	2	1	0	1	0	1	1	1	3	2.5	2.5	3	3	1	0	1	5	5	0	0	0	0	1	1	0	0	0	0	0	0	0	3
190	3	1	72	2	26	66.53	1	1	1	2	48.17	1	1	59.07	1	1	1	5	1	0	1	0	0	1	4	3	1.78	1.78	2	3	1	1	0	0	0	0	0	0	0	0	0	0	1	1	0	1	1	0	1
191	3	1	65	2	23	33.97	1	1	1	1	18.1	1	1	33.47	1	1	1	2	2	2	3	800	1	2	1	3	2.5	2.5	3	5	0	0	1	9	5	0	0	0	0	5	5	1	0	0	0	0	0	0	2
192	3	2	36	2	24	60.43	0	0	0		60.43	0	0	60.43	0	1	1	0	1	0	1	0	0	1	3	3	2.7	2.7	3	3	0	0	0	1	1	0	0	0	0	2	2	0	0	0	0	0	0	0	2
193	3	1	60	2	27	57.17	0	0	0		57.17	0	0	57.17	0	0	0	2	3	1	3	800	0	1	3	3	1.6	1.6	2	3	0	1	0	9	5	0	0	0	0	8	5	0	0	0	0	0	0	0	1
194	3	2	65	2	29	66.57	1	1	1		59.03	0	0	66.57	0	0	0	2	1	0	1	0	0	1	5	3	1.9	1.9	2	1	0	0	1	0	0	0	0	0	0	0	0	0	1	1	0	2	2	0	2
195	3	1	57	2	13	51.03	1	1	1	1	9.27	1	1	41	1	0	0	1	2	3	3	600	0	1	1	3	2.05	2.05	3	5	0	0	1	5	5	0	0	0	0	3	3	0	0	0	0	0	0	0	4
196	3	1	58	2	17	31	1	1	1		6.37	1	1	20.03	1	0	0	2	1	0	1	1200	0	2	3	3	3	3	3	3	0	0	0	3	3	0	0	0	0	3	3	0	0	0	0	0	0	0	3
197	3	1	53	2	19	59.87	0	0	0		59.87	0	0	59.87	0	1	1	1	3	2	2	900	0	1	3	3	1.35	1.35	2	3	0	0	0	5	5	0	0	0	0	2	2	0	0	0	0	0	0	0	1
198	3	1	66	2	25	56.7	1	1	1		53.63	0	0	56.7	0	1	1	3	3	2	3	1000	0	2	4	3	2.3	2.3	3	5	0	0	0	0	0	0	0	0	0	0	0	0	1	1	0	1	1	0	3
199	3	2	61	2	26	56.57	0	0	0	0	56.57	0	0	56.57	0	1	1	2	1	0	1	0	0	1	3	3	1.6	1.6	2	1	0	0	0	5	5	0	0	0	0	5	5	0	0	0	0	0	0	0	3
200	3	2	62	2	18	60.3	0	0	0		60.3	0	0	60.3	0	0	0	2	1	0	1	0	0	1	3	3	2.51	2.51	3	6	1	1	0	4	4	0	0	0	0	7	5	0	0	0	0	0	0	0	1
201	3	2	61	2	11	31.07	1	1	1	1	3.27	1	1	5.77	1	1	1	2	1	0	1	0	0	2	5	3	3	3	3	5	1	0	1	0	0	0	0	0	0	0	0	0	2	2	2	1	1	1	3
202	3	1	57	2	13	56.8	1	1	1	2	18.77	1	1	54.97	1	1	1	3	3	1	3	700	1	2	1	3	3	3	3	5	1	1	0	6	5	0	0	0	0	6	5	0	0	0	0	0	0	0	4
203	3	1	61	2	16	58.57	0	0	0		58.57	0	0	58.57	0	1	1	4	1	0	1	0	0	1	4	3	2.7	2.7	3	3	1	0	0	0	0	0	0	0	0	2	2	0	0	0	0	1	1	0	0
204	3	1	51	2	20	66.27	1	1	1	1	63.07	1	1	64.1	1	1	3	1	3	2	2	300	0	1	4	3	2.2	2.2	3	5	0	0	0	0	0	0	0	0	0	0	0	0	2	2	1	2	2	0	2
205	3	1	59	2	14	56.5	0	0	0	0	56.5	0	0	56.5	0	0	0	2	2	1	2	800	0	1	5	3	0.97	0.97	1	2	0	0	0	10	5	0	0	0	0	6	5	0	0	0	0	0	0	0	11
206	3	2	67	2	16	7.23	2	0	0		7.23	2	0	7.23	0	0	0	3	1	0	1	0	0	3	1	3	1.93	1.93	2	3	0	0	0	2	2	0	0	0	0	3	3	0	0	0	0	0	0	0	5
207	3	1	56	2	23	56.4	0	0	0		56.4	0	0	56.4	0	0	0	2	3	2	3	640	0	2	1	3	2.53	2.53	3	5	0	0	0	1	1	0	0	0	0	2	2	0	0	0	0	0	0	0	3
208	3	1	70	2	24	56.03	0	0	0		56.03	0	0	56.03	0	1	1	3	1	0	3	50	0	2	1	3	2.53	2.53	3	5	0	1	1	9	5	0	2	2	0	1	1	0	0	0	0	0	0	0	2
209	3	1	52	2	8	62.87	0	0	0		62.87	0	0	62.87	0	1	1	1	2	3	2	100	1	1	3	3	1.96	1.96	2	6	1	1	0	3	3	0	0	0	0	3	3	0	0	0	0	0	0	0	1
210	3	1	52	2	14	62.87	0	0	0		62.87	0	0	62.87	0	1	1	1	2	2	3	400	0	2	4	3	1.77	1.77	2	3	0	0	0	0	0	0	0	0	0	0	0	0	0	0	0	0	0	0	1
211	3	1	55	2	30	65.3	0	0	0	0	65.3	0	0	65.3	0	0	0	2	3	1	3	16	0	2	1	3	1.7	1.7	2	3	0	0	0	1	1	0	0	0	0	2	2	0	0	0	0	0	0	0	3
212	3	2	60	2	20	65.7	1	1	1	2	49.23	0	0	65.7	0	1	3	2	1	0	1	0	0	2	1	3	2.97	2.97	3	5	1	1	1	4	4	0	2	2	0	2	2	1	0	0	0	0	0	0	3
213	3	2	62	2	9	65.5	0	0	0		65.5	0	0	65.5	0	0	0	2	1	0	1	0	0	1	5	3	1.51	1.51	2	3	0	0	0	0	0	0	0	0	0	0	0	0	1	1	0	0	0	0	2
214	3	1	62	2	17	41.83	1	1	1	1	21.23	1	1	34.2	1	1	1	2	3	1	2	100	0	2	1	3	1.8	1.8	2	3	0	1	0	3	3	2	0	0	0	2	2	2	0	0	0	0	0	0	1
215	3	1	54	2	13	72.5	0	0	0	0	72.5	0	0	72.5	0	1	3	2	2	2	2	200	1	2	1	3	1.54	1.54	2	6	0	1	0	4	4	0	0	0	0	3	3	0	0	0	0	0	0	0	7
216	3	2	64	2	15	41.83	1	1	1	2	33.37	1	1	34.7	1	1	1	2	1	0	1	0	0	1	4	3	2.17	2.17	3	5	0	0	0	0	0	0	0	0	0	0	0	0	2	2	0	0	0	0	1
217	3	2	63	2	19	41.37	1	1	1	2	30.7	1	1	35.5	1	1	1	3	1	0	1	0	0	2	4	3	3	3	3	3	0	0	1	0	0	0	0	0	0	1	1	0	1	1	0	0	0	0	2
218	3	2	63	2	19	60.47	0	0	0		60.47	0	0	60.47	0	0	0	2	1	0	1	0	1	2	3	3	2.5	2.5	3	6	0	1	0	2	2	0	0	0	0	2	2	0	0	0	0	0	0	0	10
219	3	2	64	2	12	64.87	0	0	0	0	64.87	0	0	64.87	0	1	1	2	1	0	1	0	0	1	5	3	1.62	1.62	2	5	0	0	1	0	0	0	0	0	0	0	0	0	0	0	0	0	0	0	2
220	3	1	66	2	13	70.03	0	0	0	0	70.03	0	0	70.03	0	0	0	2	1	0	1	0	0	2	5	3	1.3	1.3	2	2	0	1	1	0	0	0	0	0	0	0	0	0	2	2	0	0	0	0	1
221	3	1	53	2	16	64.7	1	1	1	2	48.53	0	0	64.7	0	1	1	1	1	0	1	0	0	1	5	3	1.73	1.73	2	3	0	0	1	0	0	0	0	0	0	0	0	0	2	2	0	0	0	0	1
222	3	1	48	2	11	50.07	1	1	1	1	19	1	1	25.7	1	1	1	1	1	0	1	0	0	1	5	3	1.9	1.9	2	3	0	1	1	0	0	0	0	0	0	1	1	0	2	2	0	0	0	0	3
223	3	1	57	2	21	64.2	0	0	0	0	64.2	0	0	64.2	0	0	0	2	3	1	3	800	1	3	4	3	1.4	1.4	2	3	0	0	0	0	0	0	0	0	0	2	2	0	3	3	0	5	5	0	2
224	3	2	35	2	14	56.03	0	0	0		56.03	0	0	56.03	0	0	0	0	1	0	1	0	0	1	3	3	1.2	1.2	2	3	0	0	0	2	2	0	2	2	0	1	1	0	0	0	0	0	0	0	3
225	3	2	75	2	15	64.17	0	0	0	0	64.17	0	0	64.17	0	1	1	3	1	0	1	0	0	2	1	3	1.5	1.5	2	3	0	0	1	8	5	0	0	0	0	1	1	0	0	0	0	0	0	0	3
226	3	2	55	2	13	60.33	0	0	0		60.33	0	0	60.33	0	0	0	1	1	0	1	0	0	1	3	3	1.8	1.8	2	3	0	0	0	2	2	0	0	0	0	3	3	0	0	0	0	0	0	0	3
227	3	2	62	2	21	65.67	0	0	0	0	65.67	0	0	65.67	0	1	1	2	1	0	1	0	0	1	1	3	2.2	2.2	3	3	1	1	1	3	3	0	0	0	0	6	5	3	0	0	0	0	0	0	12
228	3	1	64	2	20	65.83	0	0	0	0	65.83	0	0	65.83	0	1	1	2	1	0	1	0	0	2	4	3	1.5	1.5	2	3	1	1	0	0	0	0	0	0	0	0	0	0	1	1	0	1	1	0	2
229	3	2	61	2	27	58.1	0	0	0	0	58.1	0	0	58.1	0	0	0	2	1	0	1	0	0	2	3	3	1.8	1.8	2	2	1	1	0	1	1	0	0	0	0	1	1	0	0	0	0	0	0	0	6
230	3	1	53	2	19	68.93	0	0	0	0	68.93	0	0	68.93	0	1	1	1	3	1	1	0	0	2	4	3	1.13	1.13	2	5	1	1	0	0	0	0	0	0	0	0	0	0	1	1	0	4	4	0	3
231	3	2	63	2	19	51.6	2	0	0		51.6	2	0	51.6	0	0	0	2	1	0	1	0	0	1	1	3	1.5	1.5	2	1	0	0	0	11	5	0	0	0	0	1	1	0	0	0	0	0	0	0	2
232	3	1	36	2	25	58.77	0	0	0	0	58.77	0	0	58.77	0	1	1	0	2	2	2	100	0	1	4	3	3	3	3	3	1	1	1	0	0	0	0	0	0	0	0	0	1	1	0	1	1	0	0
233	3	1	49	2	15	61.77	0	0	0	0	61.77	0	0	61.77	0	0	0	0	3	1	1	0	0	1	1	3	1	1	1	3	0	0	0	2	2	0	0	0	0	2	2	0	0	0	0	0	0	0	3
234	3	1	65	2	51	21.97	1	1	1	2	10.27	1	1	15.7	1	1	1	4	1	0	1	0	0	3	3	3	1.4	1.4	2	3	1	1	0	6	5	0	0	0	0	2	2	0	0	0	0	0	0	0	2
235	3	2	59	2	11	60.17	0	0	0		60.17	0	0	60.17	0	1	1	1	1	0	1	0	0	1	5	3	2.4	2.4	3	3	0	0	0	0	0	0	0	0	0	0	0	0	2	2	0	0	0	0	4
236	3	1	57	2	14	65.57	0	0	0	0	65.57	0	0	65.57	0	0	0	1	3	1	3	10	0	1	4	3	1.6	1.6	2	2	0	0	0	0	0	0	0	0	0	4	4	0	3	3	0	6	5	0	12
237	3	1	57	2	13	59.33	0	0	0	0	59.33	0	0	59.33	0	0	0	1	1	0	3	450	0	1	4	3	2	2	2	2	0	1	0	0	0	0	0	0	0	0	0	0	0	0	0	0	0	0	0
238	3	2	60	2	18	62.8	0	0	2		45	1	1	45	1	1	1	2	1	0	1	0	0	1	1	3	2.34	2.34	3	3	1	0	1	4	4	1	0	0	0	6	5	0	0	0	0	0	0	0	9
239	3	2	54	2	14	35.17	1	1	1	2	26.7	1	1	33.9	1	1	1	1	1	0	1	0	0	1	2	3	3	3	3	2	1	1	1	9	5	0	4	4	0	0	0	0	0	0	0	0	0	0	5
240	3	2	71	2	19	60.37	0	0	0		60.37	0	0	60.37	0	1	1	3	1	0	1	0	0	1	1	3	2	2	2	1	0	0	0	2	2	0	0	0	0	1	1	0	0	0	0	0	0	0	5
241	3	1	52	2	15	32.2	1	1	1		23.4	1	1	29.4	1	1	1	1	3	2	3	600	0	1	1	3	1.78	1.78	2	3	0	1	1	18	5	8	0	0	0	6	5	1	0	0	0	0	0	0	1
242	3	1	46	2	12	45.43	1	1	1	2	31.43	1	1	40	1	1	1	0	2	1	1	0	0	1	1	3	2	2	2	2	1	1	0	1	1	1	1	1	0	1	1	1	0	0	0	0	0	0	5
243	3	2	52	2	16	67.8	0	0	0	0	67.8	0	0	67.8	0	0	0	1	1	0	1	0	1	1	4	3	2.5	2.5	3	1	0	0	0	0	0	0	0	0	0	0	0	0	7	5	0	2	2	0	5
244	3	2	51	2	14	63.8	0	0	0	0	63.8	0	0	63.8	0	1	1	1	1	0	1	0	0	2	4	3	1.3	1.3	2	3	0	1	0	0	0	0	0	0	0	0	0	0	2	2	0	0	0	0	3
245	3	2	68	2	12	61.17	0	0	0	0	61.17	0	0	61.17	0	1	1	3	1	0	1	0	0	1	5	3	1.2	1.2	2	3	0	1	1	0	0	0	0	0	0	0	0	0	1	1	0	1	1	0	2
246	3	1	73	2	19	52.73	0	0	0		52.73	0	0	52.73	0	1	1	5	1	0	1	0	0	2	5	3	2.26	2.26	3	6	0	1	0	0	0	0	0	0	0	0	0	0	2	2	0	0	0	0	1
247	3	2	73	2	33	33.53	1	1	1	1	16.8	1	1	21.2	1	1	1	4	1	0	1	0	0	1	4	3	1.92	1.92	2	3	1	1	0	0	0	0	0	0	0	2	2	0	2	2	1	0	0	0	1
248	3	1	49	2	19	54.43	0	0	0		54.43	0	0	54.43	0	1	1	0	3	2	3	1200	0	2	5	3	1.54	1.54	2	3	0	1	1	0	0	0	0	0	0	0	0	0	1	1	0	0	0	0	1
249	3	1	71	2	18	61.27	0	0	0	0	61.27	0	0	61.27	0	0	0	4	1	0	1	0	0	1	3	3	2.6	2.6	3	6	0	1	0	1	1	0	0	0	0	2	2	0	0	0	0	0	0	0	2
250	3	1	64	2	14	25.6	1	1	1	1	15.33	1	1	20.37	1	1	1	3	1	0	1	0	1	3	1	3	1.85	1.85	2	3	1	1	1	1	1	0	1	1	0	0	0	0	0	0	0	0	0	0	1
251	3	1	49	2	20	52.1	0	0	0	0	52.1	0	0	52.1	0	1	1	0	2	1	3	900	0	1	5	3	1.5	1.5	2	2	0	0	0	0	0	0	0	0	0	3	3	0	0	0	0	7	5	0	7
252	3	2	52	2	17	60.3	0	0	0		60.3	0	0	60.3	0	1	1	1	1	0	1	0	0	1	1	3	2.8	2.8	3	5	1	1	1	2	2	0	0	0	0	3	3	0	0	0	0	0	0	0	2
253	3	2	48	2	14	38.87	1	1	1	2	23.53	1	1	32.33	1	1	3	0	1	0	1	0	0	1	4	3	1.7	1.7	2	3	1	0	0	0	0	0	0	0	0	0	0	0	2	2	0	0	0	0	7
254	3	1	72	2	24	58.8	0	0	0	0	58.8	0	0	58.8	0	0	0	3	1	0	1	0	0	2	3	3	1	1	1	2	1	1	0	1	1	0	0	0	0	7	5	0	0	0	0	0	0	0	8
255	3	1	46	2	19	51.63	1	1	1	2	37.67	1	1	51.37	1	1	1	1	1	0	1	0	0	2	4	3	2.8	2.8	3	3	1	1	1	0	0	0	2	2	2	0	0	0	3	3	1	0	0	0	0
256	3	1	58	2	22	69.5	0	0	0		69.5	0	0	69.5	0	1	1	1	3	1	3	1200	1	1	4	3	2.5	2.5	3	5	1	1	0	0	0	0	0	0	0	1	1	0	1	1	0	0	0	0	1
257	3	2	57	2	8	60.67	0	0	0		60.67	0	0	60.67	0	1	1	1	1	0	1	0	0	1	4	3	1.61	1.61	2	6	0	1	0	0	0	0	0	0	0	0	0	0	0	0	0	0	0	0	3
258	3	1	68	2	16	60.67	0	0	0		60.67	0	0	60.67	0	1	1	3	1	0	1	0	0	2	3	3	3	3	3	6	0	0	0	2	2	0	0	0	0	2	2	0	0	0	0	0	0	0	5
259	3	2	59	2	17	64.43	0	0	0	0	64.43	0	0	64.43	0	1	1	1	1	0	1	0	0	2	1	3	2.7	2.7	3	3	1	1	0	6	5	0	0	0	0	6	5	0	0	0	0	0	0	0	6
260	3	2	57	2	19	63.97	0	0	0	0	63.97	0	0	63.97	0	0	0	1	1	0	1	0	1	1	3	3	3	3	3	3	0	0	0	4	4	0	0	0	0	6	5	0	0	0	0	0	0	0	4
261	3	1	49	2	16	60.23	0	0	0		60.23	0	0	60.23	0	0	0	0	1	0	3	600	0	1	4	3	1.2	1.2	2	2	0	1	0	0	0	0	0	0	0	0	0	0	1	1	0	0	0	0	2
262	3	2	69	2	14	66.03	0	0	0	0	66.03	0	0	66.03	0	0	0	5	1	0	1	0	1	2	4	3	1.23	1.23	2	3	0	0	0	0	0	0	0	0	0	0	0	0	1	1	0	0	0	0	4
263	3	1	72	2	15	24.73	1	1	1		23	1	1	23	1	1	1	3	3	2	1	0	1	1	4	3	2.8	2.8	3	2	1	1	1	0	0	0	0	0	0	6	5	3	4	4	0	0	0	0	11
264	3	2	48	2	16	60.2	1	1	1	2	19.9	1	1	40	1	0	0	0	1	0	1	0	0	1	3	3	2.4	2.4	3	3	0	0	0	1	1	0	0	0	0	2	2	0	0	0	0	0	0	0	3
265	3	1	63	2	18	61.43	0	0	0	0	61.43	0	0	61.43	0	1	1	2	3	2	3	600	0	1	4	3	2.6	2.6	3	3	1	1	0	0	0	0	0	0	0	0	0	0	3	3	1	1	1	0	5
266	3	2	53	2	6	60.13	0	0	0		60.13	0	0	60.13	0	0	0	1	1	0	1	0	0	1	5	3	1.4	1.4	2	1	0	1	0	0	0	0	0	0	0	0	0	0	0	0	0	0	0	0	0
267	3	2	64	2	35	68.3	0	0	0		68.3	0	0	68.3	0	1	1	6	1	1	1	0	1	3	1	3	2.21	2.21	3	3	0	1	0	1	1	0	0	0	0	2	2	0	0	0	0	0	0	0	5
268	3	1	61	2	10	60.2	1	1	1	2	51.77	0	0	60.2	0	0	0	4	1	0	1	0	0	1	3	3	2.3	2.3	3	6	0	1	0	3	3	0	0	0	0	1	1	0	0	0	0	0	0	0	2
269	3	2	59	2	15	60	0	0	0		60	0	0	60	0	0	0	1	1	0	1	0	0	1	3	3	2.52	2.52	3	1	0	1	1	5	5	0	0	0	0	1	1	0	0	0	0	0	0	0	1
270	3	1	52	2	17	60.37	0	0	0		60.37	0	0	60.37	0	0	0	1	1	0	3	600	0	1	1	3	2.3	2.3	3	3	1	1	0	2	2	0	0	0	0	2	2	0	0	0	0	0	0	0	1
271	3	2	56	2	15	60.33	1	1	1	2	24.43	1	1	27	1	1	1	1	1	1	1	0	0	1	3	3	1.6	1.6	2	3	1	1	0	4	4	0	2	2	0	3	3	0	0	0	0	0	0	0	5
272	3	1	68	2	20	59.1	0	0	0	0	59.1	0	0	59.1	0	0	0	2	1	0	1	0	0	1	4	3	3	3	3	3	0	1	0	0	0	0	0	0	0	0	0	0	1	1	0	0	0	0	1
273	3	1	64	3	33	56.83	0	0	0		56.83	0	0	56.83	0	1	1	3	1	0	1	0	0	2	4	3	2.6	2.6	3	5	0	1	0	0	0	0	0	0	0	0	0	0	2	2	1	1	1	0	5
274	3	1	59	2	16	58.97	0	0	0	0	58.97	0	0	58.97	0	0	0	1	3	1	3	800	1	2	4	3	2.5	2.5	3	3	0	1	0	0	0	0	2	2	0	3	3	0	3	3	0	2	2	0	4
275	3	1	45	2	13	59.97	0	0	0		59.97	0	0	59.97	0	1	1	2	1	0	3	20	0	1	3	3	2.2	2.2	3	3	0	1	0	1	1	0	1	1	0	2	2	0	0	0	0	0	0	0	3
276	3	2	76	2	10	59.13	0	0	0	0	59.13	0	0	59.13	0	0	0	3	1	0	1	0	0	2	1	3	1.2	1.2	2	3	0	1	0	3	3	0	0	0	0	1	1	0	0	0	0	0	0	0	5
277	3	1	58	2	14	68.5	0	0	0		68.5	0	0	68.5	0	0	0	2	1	0	3	90	1	2	1	3	1	1	1	3	0	1	0	5	5	0	0	0	0	6	5	0	0	0	0	0	0	0	10
278	3	2	55	2	13	46.2	2	0	0		46.2	2	0	46.2	0	0	0	1	1	0	1	0	1	1	5	3	1.3	1.3	2	6	0	1	0	0	0	0	0	0	0	4	4	0	2	2	0	0	0	0	2
279	3	2	61	2	23	60.2	0	0	0		60.2	0	0	60.2	0	1	1	4	1	0	1	0	0	3	4	3	2.1	2.1	3	2	1	1	0	0	0	0	0	0	0	0	0	0	1	1	0	1	1	0	2
280	3	2	74	2	12	55.93	0	0	0	0	55.93	0	0	55.93	0	0	0	3	1	0	3	300	0	1	5	3	1.9	1.9	2	3	0	0	0	0	0	0	0	0	0	3	3	0	1	1	0	1	1	0	1
281	3	2	65	2	24	59.97	0	0	0	0	59.97	0	0	59.97	0	0	0	2	1	0	1	0	1	2	1	3	2.9	2.9	3	3	0	1	0	2	2	0	0	0	0	1	1	0	0	0	0	0	0	0	3
282	3	2	42	2	15	44.4	1	1	1	3	12.67	0	0	44.4	0	1	1	0	1	0	1	0	0	1	1	3	2.6	2.6	3	3	0	1	1	1	1	1	0	0	0	2	2	0	0	0	0	0	0	0	5
283	3	1	63	2	13	60.2	0	0	0		60.2	0	0	60.2	0	1	1	2	3	2	3	1000	0	1	1	3	1.1	1.1	2	3	0	0	1	1	1	0	0	0	0	2	2	0	0	0	0	0	0	0	5
284	3	1	70	3	33	30.87	1	1	1	1	19.17	1	1	26.37	1	1	1	4	3	2	3	800	1	2	3	3	1.5	1.5	2	5	1	1	1	2	2	0	0	0	0	6	5	2	0	0	0	0	0	0	3
285	3	2	53	2	22	59.9	0	0	0	0	59.9	0	0	59.9	0	1	1	1	1	0	1	0	0	1	5	3	3	3	3	3	0	0	0	0	0	0	0	0	0	1	1	0	1	1	0	4	4	0	2
286	3	2	62	2	12	54.07	0	0	0		54.07	0	0	54.07	0	1	1	2	1	0	1	0	1	1	5	3	2	2	2	3	0	1	0	0	0	0	0	0	0	0	0	0	1	1	0	1	1	0	7
287	3	2	58	2	10	67.87	0	0	0	0	67.87	0	0	67.87	0	0	0	1	1	0	1	0	0	1	1	3	2.3	2.3	3	3	0	1	0	0	0	0	0	0	0	1	1	0	0	0	0	0	0	0	6
288	3	1	55	2	16	59.33	0	0	0	0	59.33	0	0	59.33	0	0	0	1	3	2	3	600	1	1	1	3	2.5	2.5	3	3	0	1	0	2	2	0	2	2	0	2	2	0	0	0	0	0	0	0	1
289	3	2	61	2	15	63.9	0	0	0	0	63.9	0	0	63.9	0	0	0	4	1	0	1	0	1	1	1	3	2.6	2.6	3	3	0	1	0	7	5	0	0	0	0	2	2	0	0	0	0	0	0	0	1
290	3	2	53	3	15	36.3	1	1	1	2	22.6	1	1	29.77	1	1	1	2	1	0	1	0	0	2	4	3	2.06	2.06	3	5	0	0	0	0	0	0	0	0	0	0	0	0	1	1	0	0	0	0	1
291	3	2	62	3	16	60.1	0	0	0	0	60.1	0	0	60.1	0	0	0	2	1	0	1	0	0	3	1	3	1.7	1.7	2	3	0	0	1	1	1	0	0	0	0	3	3	0	0	0	0	0	0	0	6
292	3	2	66	3	12	42.6	1	1	1	2	14.33	1	1	40.73	1	1	1	2	1	0	1	0	1	1	1	3	2.65	2.65	3	3	0	0	1	1	1	1	0	0	0	3	3	3	0	0	0	0	0	0	1
293	3	1	61	3	14	25.43	1	1	1	1	11.7	1	1	24.4	1	1	1	2	1	0	3	1200	0	1	5	3	3	3	3	2	1	1	1	0	0	0	0	0	0	0	0	0	3	3	0	0	0	0	2
294	3	2	64	3	18	67.27	0	0	0	0	67.27	0	0	67.27	0	1	1	2	1	0	1	0	0	1	1	3	2.36	2.36	3	3	0	0	1	4	4	0	0	0	0	2	2	0	0	0	0	0	0	0	3
295	3	1	63	3	24	30.7	1	1	1	1	1.67	1	1	3.07	1	0	0	4	3	1	2	300	1	3	3	3	2.54	2.54	3	3	1	1	1	2	2	0	0	0	0	2	2	0	0	0	0	0	0	0	1
296	3	2	46	3	19	67.03	0	0	0	0	67.03	0	0	67.03	0	1	3	1	1	0	1	0	0	1	3	3	2.97	2.97	3	5	0	1	0	1	1	1	0	0	0	2	2	1	0	0	0	0	0	0	1
297	3	2	58	3	19	60.2	0	0	0	0	60.2	0	0	60.2	0	0	0	1	1	0	1	0	0	1	3	3	1.1	1.1	2	6	0	0	0	0	0	0	0	0	0	0	0	0	0	0	0	0	0	0	0
298	3	1	59	3	17	49.2	1	1	1	2	17.63	1	1	33.27	1	1	1	2	3	2	3	1200	0	2	2	3	0.72	0.72	1	3	0	0	1	7	5	0	0	0	0	5	5	0	0	0	0	0	0	0	5
299	3	2	31	3	27	60.23	0	0	0	0	60.23	0	0	60.23	0	1	3	1	1	0	1	0	0	1	1	3	2.5	2.5	3	6	0	1	0	3	3	0	0	0	0	5	5	0	0	0	0	0	0	0	2
300	3	2	61	3	22	60.93	0	0	0	0	60.93	0	0	60.93	0	1	1	2	1	0	1	0	0	2	4	3	2	2	2	3	1	1	1	0	0	0	0	0	0	0	0	0	0	0	0	0	0	0	1
301	3	2	47	3	27	10.8	0	0	2		0.87	1	1	0.87	3	1	1	0	1	0	1	0	1	2	3	3	2.37	2.37	3	3	0	0	1	3	3	1	0	0	0	3	3	1	0	0	0	0	0	0	1
302	3	1	64	3	15	60.87	0	0	0	0	60.87	0	0	60.87	0	0	0	2	3	1	3	800	0	2	1	3	1.21	1.21	2	3	0	0	0	3	3	0	0	0	0	3	3	0	0	0	0	0	0	0	5
303	3	2	57	3	17	11	2	0	0		11	2	0	11	0	1	1	3	1	0	1	0	1	2	1	3	1.6	1.6	2	3	0	0	1	11	5	0	0	0	0	4	4	0	0	0	0	0	0	0	9
304	3	2	65	3	16	60.67	0	0	0	0	60.67	0	0	60.67	0	1	1	2	1	0	1	0	0	1	1	3	2.12	2.12	3	3	0	0	0	1	1	0	2	2	0	3	3	0	0	0	0	0	0	0	3
305	3	1	72	3	33	60.63	0	0	0	0	60.63	0	0	60.63	0	1	1	7	1	0	2	200	0	3	4	3	1.73	1.73	2	6	0	1	0	0	0	0	0	0	0	1	1	0	1	1	0	0	0	0	2
306	3	1	69	3	17	60.47	0	0	0		60.47	0	0	60.47	0	0	0	3	3	1	3	400	0	2	2	3	1.85	1.85	2	1	0	0	0	1	1	0	0	0	0	4	4	0	0	0	0	0	0	0	4
307	3	2	71	3	14	60.63	0	0	0	0	60.63	0	0	60.63	0	0	0	4	1	0	1	0	0	2	3	3	1.4	1.4	2	3	0	1	0	11	5	2	0	0	0	1	1	1	0	0	0	0	0	0	4
308	3	1	62	3	20	60.4	1	1	1	1	30.83	1	1	48.3	1	1	1	4	3	1	2	500	1	3	1	3	1.58	1.58	2	3	0	0	0	2	2	0	0	0	0	1	1	0	0	0	0	0	0	0	1
309	3	1	49	3	14	60.43	0	0	0	0	60.43	0	0	60.43	0	0	0	0	1	0	3	300	0	1	3	3	2	2	2	6	0	0	0	3	3	0	0	0	0	4	4	0	0	0	0	0	0	0	8
310	3	1	69	3	37	60.47	0	0	0	0	60.47	0	0	60.47	0	0	0	3	1	0	3	750	0	1	3	3	1.34	1.34	2	3	1	1	0	0	0	0	0	0	0	0	0	0	0	0	0	0	0	0	1
311	3	2	60	3	21	60.6	0	0	0	0	60.6	0	0	60.6	0	0	0	2	1	0	1	0	1	1	3	3	0.75	0.75	1	2	0	1	0	0	0	0	0	0	0	0	0	0	1	1	0	2	2	0	3
312	3	2	58	3	12	60.37	0	0	0	0	60.37	0	0	60.37	0	1	1	1	1	0	1	0	0	1	5	3	2.7	2.7	3	3	0	0	0	0	0	0	0	0	0	0	0	0	1	1	0	2	2	0	2
313	3	2	79	3	21	60.17	1	1	1	1	32.93	0	0	60.17	0	1	3	3	1	0	1	0	0	1	4	3	2.85	2.85	3	3	1	1	0	0	0	0	0	0	0	0	0	0	0	0	0	0	0	0	2
314	3	1	74	3	32	60.43	0	0	0	0	60.43	0	0	60.43	0	0	0	3	1	0	2	0	0	1	4	3	2	2	2	3	0	1	0	0	0	0	0	0	0	0	0	0	4	4	0	3	3	0	2
315	3	1	69	3	26	60.43	0	0	0	0	60.43	0	0	60.43	0	1	1	3	3	2	3	1500	0	2	5	3	2.66	2.66	3	3	0	1	0	0	0	0	0	0	0	0	0	0	0	0	0	2	2	0	6
316	3	1	63	3	16	57.27	1	1	1	2	40.8	1	1	52.73	1	1	3	2	2	1	3	600	1	1	1	3	3	3	3	3	0	0	0	2	2	1	0	0	0	6	5	3	0	0	0	0	0	0	3
317	3	2	44	3	22	24.33	2	0	0		24.33	2	0	24.33	0	1	1	0	3	2	1	0	1	1	1	3	2.85	2.85	3	4	0	1	0	2	2	0	0	0	0	3	3	0	0	0	0	0	0	0	2
318	3	2	64	3	14	60.2	0	0	0	0	60.2	0	0	60.2	0	1	1	2	1	0	1	0	0	1	5	3	2	2	2	1	0	1	0	0	0	0	0	0	0	3	3	0	1	1	0	0	0	0	5
319	3	1	76	3	13	60.17	1	1	1	2	46.77	1	1	54.83	1	1	1	3	1	0	1	0	0	1	5	3	2.6	2.6	3	5	0	0	0	0	0	0	0	0	0	0	0	0	1	1	0	1	1	0	2
320	3	2	55	3	16	60.23	0	0	0	0	60.23	0	0	60.23	0	1	1	1	1	0	1	0	0	3	1	3	2.38	2.38	3	6	0	1	0	2	2	0	0	0	0	2	2	0	0	0	0	0	0	0	1
321	3	1	62	3	15	9.77	2	0	0		9.77	2	0	9.77	0	0	0	2	2	1	2	400	0	1	2	3	1.7	1.7	2	1	0	0	0	0	0	0	0	0	0	0	0	0	0	0	0	0	0	0	0
322	3	1	70	3	14	60.33	0	0	0	0	60.33	0	0	60.33	0	0	0	4	1	0	1	0	0	1	1	3	1.7	1.7	2	3	0	0	0	2	2	0	0	0	0	1	1	0	0	0	0	0	0	0	2
323	3	2	61	3	10	60.2	1	1	1	2	50.93	1	1	54.43	1	1	1	2	1	0	1	0	0	1	3	3	3	3	3	3	0	0	0	3	3	0	0	0	0	2	2	0	0	0	0	0	0	0	3
324	3	1	65	3	17	61.87	0	0	0	0	61.87	0	0	61.87	0	0	0	2	1	0	2	200	0	1	1	3	2	2	2	3	0	0	0	2	2	0	0	0	0	2	2	0	0	0	0	0	0	0	2
325	3	1	77	3	13	60.17	0	0	0		60.17	0	0	60.17	0	1	1	4	1	0	3	400	0	2	5	3	2.5	2.5	3	5	0	1	0	0	0	0	0	0	0	0	0	0	4	4	0	2	2	0	1
326	3	2	73	3	17	60.4	1	1	1	2	24.77	1	1	53.1	1	1	1	4	1	0	1	0	0	2	4	3	2.1	2.1	3	3	0	0	0	0	0	0	0	0	0	0	0	0	0	0	0	1	1	0	8
327	3	1	72	3	20	60.47	0	0	0	0	60.47	0	0	60.47	0	1	1	3	2	2	2	1000	0	1	3	3	2.3	2.3	3	3	0	0	0	3	3	0	1	1	0	8	5	0	0	0	0	0	0	0	5
328	3	1	62	3	31	61.57	1	1	1	2	53.93	0	0	61.57	0	1	1	3	1	0	1	0	1	2	3	3	2.23	2.23	3	3	0	0	0	1	1	0	1	1	0	2	2	0	0	0	0	0	0	0	1
329	3	2	64	3	16	61.93	0	0	0	0	61.93	0	0	61.93	0	1	1	3	1	0	1	0	0	1	4	3	2.7	2.7	3	3	0	0	0	0	0	0	0	0	0	0	0	0	11	5	0	0	0	0	4
330	3	2	54	3	19	60.2	0	0	0	0	60.2	0	0	60.2	0	1	3	1	1	0	1	0	0	1	5	3	3	3	3	3	0	1	0	0	0	0	0	0	0	5	5	0	2	2	0	1	1	0	1
331	3	2	69	3	11	60.63	0	0	0		60.63	0	0	60.63	0	0	0	2	1	0	1	0	0	1	2	3	1.66	1.66	2	3	0	1	0	3	3	0	0	0	0	2	2	0	0	0	0	0	0	0	1
332	3	2	60	3	13	47.1	0	0	0		47.1	0	0	47.1	0	1	3	2	1	0	1	0	0	1	1	3	2.5	2.5	3	3	0	0	0	5	5	0	0	0	0	3	3	0	0	0	0	0	0	0	6
333	3	1	61	3	23	60.4	0	0	0		60.4	0	0	60.4	0	1	1	3	2	2	2	800	0	1	4	3	1.3	1.3	2	5	0	0	0	0	0	0	0	0	0	2	2	1	0	0	0	0	0	0	2
334	3	1	65	3	15	60.77	0	0	0	0	60.77	0	0	60.77	0	1	1	2	1	0	1	0	0	2	3	3	1.63	1.63	2	6	0	1	0	2	2	0	0	0	0	1	1	0	0	0	0	0	0	0	2
335	3	1	58	3	18	60.37	1	1	1	1	44.53	1	1	47.27	1	1	1	1	1	0	3	1200	0	1	4	3	1.45	1.45	2	5	0	0	0	0	0	0	0	0	0	0	0	0	2	2	0	0	0	0	2
336	3	2	61	3	22	39.03	0	0	2	0	39.03	1	1	39.2	3	1	1	3	1	0	1	0	1	1	5	3	2.2	2.2	3	3	1	1	0	0	0	0	0	0	0	0	0	0	1	1	0	1	1	0	3
337	3	2	67	3	10	60.13	0	0	0	0	60.13	0	0	60.13	0	0	0	2	1	0	1	0	0	1	5	3	2.01	2.01	3	3	0	1	0	0	0	0	0	0	0	3	3	0	2	2	0	1	1	0	2
338	3	1	59	3	20	60.43	0	0	0	0	60.43	0	0	60.43	0	0	0	1	1	0	3	300	0	2	1	3	2	2	2	3	0	0	0	3	3	0	3	3	0	2	2	0	2	2	0	0	0	0	3
339	3	1	51	3	13	60.17	0	0	0	0	60.17	0	0	60.17	0	1	1	1	1	0	1	0	1	1	5	3	2.4	2.4	3	1	0	0	0	0	0	0	0	0	0	3	3	0	0	0	0	0	0	0	1
340	3	1	63	3	11	60.33	0	0	0	0	60.33	0	0	60.33	0	1	1	2	1	0	1	0	0	1	5	3	1.8	1.8	2	3	0	1	1	0	0	0	0	0	0	0	0	0	3	3	0	0	0	0	2
341	3	1	57	3	17	60.37	1	1	1	2	49.4	0	0	60.37	0	1	1	1	2	2	3	800	0	1	1	3	3	3	3	5	0	0	0	1	1	0	0	0	0	4	4	0	0	0	0	0	0	0	9
342	3	2	72	3	28	37.67	1	1	1	2	14.03	1	1	22.3	1	1	1	3	1	0	1	0	0	1	3	3	1.49	1.49	2	3	0	0	0	2	2	0	1	1	0	5	5	0	0	0	0	0	0	0	2
343	3	2	68	3	20	2.17	2	0	0		2.17	2	0	2.17	0	0	0	2	1	0	1	0	0	1	1	3	1.5	1.5	2	3	0	1	0	4	4	0	0	0	0	1	1	0	0	0	0	0	0	0	2
344	3	2	54	3	12	60.2	0	0	0	0	60.2	0	0	60.2	0	1	1	1	1	0	1	0	0	1	3	3	1.4	1.4	2	3	0	0	0	3	3	0	0	0	0	2	2	0	0	0	0	0	0	0	1
345	3	1	55	3	14	60.17	0	0	0	0	60.17	0	0	60.17	0	0	0	1	1	0	2	50	0	1	3	3	2.24	2.24	3	3	0	1	0	0	0	0	0	0	0	0	0	0	0	0	0	0	0	0	1
346	3	1	52	3	30	60.7	0	0	0	0	60.7	0	0	60.7	0	1	1	1	1	0	1	0	0	1	5	3	2.86	2.86	3	2	0	0	0	0	0	0	0	0	0	0	0	0	2	2	0	0	0	0	2
347	3	1	71	3	26	60.73	0	0	0	0	60.73	0	0	60.73	0	0	0	3	1	0	1	0	0	1	4	3	2.1	2.1	3	5	0	0	0	0	0	0	0	0	0	0	0	0	2	2	0	0	0	0	2
348	3	1	66	3	25	38	2	0	0		38	2	0	38	0	1	1	3	1	0	2	200	0	1	4	3	2.1	2.1	3	5	0	0	0	0	0	0	0	0	0	0	0	0	1	1	0	0	0	0	4
349	3	1	77	3	29	60.27	1	1	1	2	56.33	0	0	60.27	0	1	1	4	3	2	2	1200	0	2	1	3	1.79	1.79	2	5	0	0	0	2	2	0	0	0	0	1	1	1	0	0	0	0	0	0	4
350	3	2	75	3	41	60.57	1	1	1	2	45.13	1	1	60.43	1	1	1	3	1	0	1	0	0	1	4	3	2.89	2.89	3	3	0	0	1	0	0	0	0	0	0	0	0	0	2	2	0	0	0	0	7
351	3	2	67	3	17	60.27	0	0	2	0	28.3	1	1	28.3	2	1	1	2	1	0	1	0	0	1	5	3	1.38	1.38	2	3	0	0	0	0	0	0	0	0	0	0	0	0	1	1	0	0	0	0	2
352	3	2	47	3	25	60.53	0	0	0	0	60.53	0	0	60.53	0	1	3	0	1	0	1	0	0	1	3	3	1.53	1.53	2	3	0	0	0	8	5	0	0	0	0	1	1	0	0	0	0	0	0	0	4
353	3	1	64	3	18	60.6	0	0	0	0	60.6	0	0	60.6	0	0	0	2	1	0	2	400	1	1	5	3	2.39	2.39	3	2	0	0	0	0	0	0	0	0	0	0	0	0	0	0	0	5	5	0	3
354	3	2	61	3	23	60.4	0	0	0	0	60.4	0	0	60.4	0	1	1	2	1	0	1	0	0	1	1	3	2.44	2.44	3	3	0	0	0	3	3	0	0	0	0	1	1	0	0	0	0	0	0	0	4
355	3	2	66	3	21	60.67	0	0	0	0	60.67	0	0	60.67	0	0	0	2	1	0	1	0	0	1	1	3	2.03	2.03	3	3	0	0	0	0	0	0	0	0	0	2	2	0	0	0	0	0	0	0	2
356	3	1	74	3	24	22.47	1	1	1	2	10.3	1	1	20.3	1	1	1	4	1	0	2	1600	0	2	5	3	2.44	2.44	3	5	0	1	0	0	0	0	0	0	0	0	0	0	0	0	0	0	0	0	1
357	3	2	42	3	11	60.47	0	0	0	0	60.47	0	0	60.47	0	1	1	0	1	0	1	0	0	1	1	3	2	2	2	5	0	1	0	1	1	0	0	0	0	1	1	0	0	0	0	0	0	0	5
358	3	1	66	3	24	60.63	0	0	0		60.63	0	0	60.63	0	0	0	3	1	0	3	500	0	3	2	3	2.2	2.2	3	6	0	0	1	7	5	0	0	0	0	14	5	0	0	0	0	0	0	0	7
359	3	2	61	3	16	45.9	1	1	1	2	25.17	1	1	35.23	1	1	1	3	1	0	1	0	0	1	1	3	2.7	2.7	3	3	0	0	0	1	1	0	0	0	0	3	3	2	0	0	0	0	0	0	3
360	3	1	64	3	12	60.6	0	0	0	0	60.6	0	0	60.6	0	1	1	2	1	0	2	500	0	1	4	3	2.3	2.3	3	5	0	0	0	0	0	0	0	0	0	0	0	0	2	2	0	0	0	0	2
361	3	1	64	3	12	45.17	1	1	1	2	23.5	1	1	42.33	1	1	1	4	1	0	1	0	1	1	1	3	2.6	2.6	3	3	0	0	0	3	3	0	4	4	0	7	5	3	0	0	0	0	0	0	3
362	3	2	57	3	18	60.47	0	0	0	0	60.47	0	0	60.47	0	0	0	1	1	0	1	0	0	1	5	3	1.67	1.67	2	3	0	0	0	0	0	0	0	0	0	1	1	0	2	2	0	0	0	0	1
363	3	1	72	3	20	60.4	0	0	0	0	60.4	0	0	60.4	0	0	0	4	2	1	2	1000	0	1	5	3	2.5	2.5	3	5	0	0	0	0	0	0	0	0	0	0	0	0	3	3	0	0	0	0	5
364	3	1	66	3	17	60.47	0	0	0	0	60.47	0	0	60.47	0	1	1	2	3	1	3	900	0	1	1	3	1.47	1.47	2	3	0	1	0	3	3	0	1	1	0	1	1	0	0	0	0	0	0	0	1
365	3	1	72	3	41	61.2	0	0	0		61.2	0	0	61.2	0	0	0	4	3	2	2	400	0	1	2	3	3	3	3	2	0	0	0	1	1	0	0	0	0	7	5	0	0	0	0	0	0	0	5
366	3	1	53	3	28	60.5	0	0	0	0	60.5	0	0	60.5	0	1	1	1	2	1	2	1200	0	1	4	3	2.75	2.75	3	5	0	0	0	0	0	0	0	0	0	0	0	0	2	2	0	0	0	0	1
367	3	1	40	3	9	60.17	0	0	0	0	60.17	0	0	60.17	0	0	0	0	1	0	1	0	0	1	3	3	1.17	1.17	2	2	0	1	0	4	4	0	0	0	0	2	2	0	0	0	0	0	0	0	0
368	3	1	65	3	19	60	0	0	0	0	60	0	0	60	0	0	0	2	1	0	1	0	0	1	4	3	1.46	1.46	2	2	0	0	0	0	0	0	0	0	0	3	3	0	0	0	0	0	0	0	2
369	3	2	61	3	8	60.23	0	0	0	0	60.23	0	0	60.23	0	0	0	2	1	0	1	0	0	1	1	3	3	3	3	3	0	0	1	3	3	0	0	0	0	4	4	0	0	0	0	0	0	0	5
370	3	1	48	3	21	52.03	0	0	0		52.03	0	0	52.03	0	0	0	0	3	2	3	400	0	1	2	3	2.3	2.3	3	3	0	0	0	1	1	0	0	0	0	1	1	0	0	0	0	0	0	0	2
371	3	2	46	3	9	59.83	0	0	0	0	59.83	0	0	59.83	0	1	1	0	1	0	1	0	0	1	3	3	1.99	1.99	2	6	0	0	0	2	2	0	0	0	0	2	2	0	0	0	0	0	0	0	2
372	3	1	55	3	10	59.8	1	1	1	1	26.1	0	0	59.8	0	1	3	1	1	0	3	900	0	1	1	3	2.1	2.1	3	3	0	0	1	2	2	0	0	0	0	6	5	2	0	0	0	0	0	0	13
373	3	1	65	3	17	59.67	0	0	0	0	59.67	0	0	59.67	0	0	0	3	3	2	3	1000	0	2	4	3	2.9	2.9	3	3	1	1	0	0	0	0	0	0	0	0	0	0	2	2	0	4	4	0	1
374	3	2	57	3	16	57.5	0	0	0	0	57.5	0	0	57.5	0	0	0	2	1	0	1	0	0	2	3	3	2.4	2.4	3	2	0	0	0	3	3	0	0	0	0	4	4	0	0	0	0	0	0	0	1
375	3	2	55	3	18	59.6	0	0	0	0	59.6	0	0	59.6	0	0	0	1	1	0	1	0	0	1	4	3	1.5	1.5	2	3	0	0	0	0	0	0	0	0	0	0	0	0	1	1	0	0	0	0	1
376	3	2	65	3	16	59.63	0	0	0	0	59.63	0	0	59.63	0	0	0	2	1	0	1	0	0	1	3	3	1.98	1.98	2	2	0	0	0	1	1	0	0	0	0	0	0	0	0	0	0	0	0	0	1
377	3	1	60	3	13	59.83	0	0	0	0	59.83	0	0	59.83	0	0	0	2	1	0	1	0	0	1	5	3	2.2	2.2	3	6	0	0	0	0	0	0	0	0	0	0	0	0	3	3	0	2	2	0	6
378	3	1	60	3	19	52.27	0	0	0	0	52.27	0	0	52.27	0	0	0	3	1	0	1	0	0	2	1	3	1.4	1.4	2	3	0	0	1	1	1	0	0	0	0	4	4	0	0	0	0	0	0	0	5
379	3	2	74	3	13	59.37	1	1	1	1	26.37	0	0	59.37	0	1	3	4	1	0	1	0	0	1	1	3	2.3	2.3	3	3	0	1	1	0	0	0	1	1	0	0	0	0	0	0	0	0	0	0	0
380	3	1	65	3	26	42.93	1	1	1	2	33.5	0	0	42.93	0	1	1	2	1	0	1	0	0	1	1	3	2.22	2.22	3	3	0	1	0	5	5	0	0	0	0	3	3	0	0	0	0	0	0	0	1
381	3	2	66	3	20	56.97	0	0	0	0	56.97	0	0	56.97	0	0	0	2	1	0	1	0	0	1	5	3	2	2	2	2	0	0	0	0	0	0	0	0	0	0	0	0	3	3	0	0	0	0	1
382	3	2	52	3	10	59.4	0	0	0	0	59.4	0	0	59.4	0	0	0	1	1	0	1	0	0	1	3	3	1.04	1.04	2	3	0	0	0	1	1	0	2	2	0	4	4	0	0	0	0	0	0	0	3
383	3	2	54	3	12	57.83	0	0	0	0	57.83	0	0	57.83	0	1	3	1	1	0	1	0	0	1	1	3	0.75	0.75	1	3	0	1	0	1	1	0	2	2	1	3	3	2	0	0	0	0	0	0	5
384	3	2	65	3	13	44.57	1	1	1	1	30.13	1	1	42.43	1	1	1	2	1	0	1	0	1	1	3	3	2.13	2.13	3	3	0	0	0	5	5	0	0	0	0	7	5	0	0	0	0	0	0	0	6
385	3	2	61	3	20	53.47	0	0	0	0	53.47	0	0	53.47	0	0	0	2	1	0	1	0	0	1	5	3	1.55	1.55	2	3	0	0	0	0	0	0	0	0	0	0	0	0	3	3	0	5	5	0	2
386	3	2	66	3	19	48.4	0	0	0		48.4	0	0	48.4	0	1	3	2	1	0	1	0	0	1	3	3	2.1	2.1	3	1	0	0	0	2	2	0	2	2	0	2	2	2	0	0	0	0	0	0	1
387	3	1	52	3	19	55.5	0	0	0	0	55.5	0	0	55.5	0	0	0	1	3	0	2	600	0	1	3	3	1.8	1.8	2	3	0	0	0	0	0	0	0	0	0	5	5	0	0	0	0	0	0	0	3
388	3	2	73	3	19	58.97	0	0	0	0	58.97	0	0	58.97	0	1	1	3	1	0	1	0	0	1	4	3	1.8	1.8	2	3	0	0	0	0	0	0	0	0	0	2	2	0	0	0	0	1	1	0	1
389	3	1	62	3	15	29.93	1	1	1	2	3.6	2	0	29.93	0	1	1	3	3	2	2	400	0	2	5	3	2.42	2.42	3	5	0	1	0	0	0	0	0	0	0	1	1	0	2	2	0	0	0	0	4
390	3	1	58	3	10	58.7	0	0	0	0	58.7	0	0	58.7	0	0	0	1	1	0	2	1200	0	1	3	3	1	1	1	6	0	0	0	5	5	0	0	0	0	1	1	0	0	0	0	0	0	0	2
391	3	1	64	3	10	58.7	0	0	0	0	58.7	0	0	58.7	0	0	0	2	1	0	2	800	0	1	3	3	1.5	1.5	2	3	0	1	0	3	3	0	1	1	0	3	3	0	0	0	0	0	0	0	2
392	3	2	57	3	11	58.67	1	1	1	2	38.57	1	1	45.1	1	1	3	1	1	0	1	0	0	1	1	3	2.6	2.6	3	3	0	0	0	4	4	1	2	2	1	2	2	1	0	0	0	0	0	0	3
393	3	1	49	3	15	58.7	0	0	0	0	58.7	0	0	58.7	0	0	0	0	2	2	3	300	1	1	4	3	2.8	2.8	3	5	0	0	0	0	0	0	0	0	0	8	5	0	2	2	0	0	0	0	4
394	3	1	60	3	26	58.2	1	1	1	1	56.47	0	0	58.2	0	1	1	3	1	0	2	800	0	1	5	3	1.7	1.7	2	2	0	0	0	0	0	0	0	0	0	3	3	0	2	2	0	0	0	0	6
395	3	1	76	3	12	58.63	0	0	0	0	58.63	0	0	58.63	0	0	0	3	1	0	1	0	0	1	4	3	1.8	1.8	2	2	0	0	0	0	0	0	0	0	0	0	0	0	6	5	0	2	2	0	1
396	3	2	62	3	27	59.8	0	0	0		59.8	0	0	59.8	0	0	0	2	1	0	1	0	0	1	5	3	2.65	2.65	3	6	0	0	0	0	0	0	0	0	0	0	0	0	1	1	0	0	0	0	3
397	3	1	48	3	15	58.47	0	0	0	0	58.47	0	0	58.47	0	0	0	0	3	2	3	500	0	1	1	3	1.4	1.4	2	1	0	0	0	0	0	0	0	0	0	1	1	0	0	0	0	0	0	0	5
398	3	1	35	3	11	51.87	1	1	1	1	22.13	1	1	45.57	1	1	1	0	1	0	1	0	0	1	2	3	2.9	2.9	3	3	0	0	1	0	0	0	0	0	0	2	2	0	0	0	0	0	0	0	2
399	3	2	63	3	15	59.87	0	0	0		59.87	0	0	59.87	0	0	0	3	1	0	1	0	0	1	2	3	2.4	2.4	3	1	0	0	0	2	2	0	0	0	0	2	2	0	0	0	0	0	0	0	5
400	3	2	62	3	10	43.07	1	1	1	2	37.3	0	0	43.07	0	0	0	2	1	0	1	0	0	1	5	3	1.72	1.72	2	3	0	1	0	0	0	0	0	0	0	0	0	0	2	2	0	0	0	0	1
401	3	2	67	3	15	58	1	1	1	1	45.47	0	0	58	0	0	0	2	1	0	1	0	0	1	1	3	2.7	2.7	3	4	1	1	0	2	2	0	0	0	0	5	5	0	0	0	0	0	0	0	9
402	3	2	49	3	20	51.07	0	0	0	0	51.07	0	0	51.07	0	0	0	0	1	0	1	0	0	1	3	3	1.49	1.49	2	3	0	0	0	3	3	0	0	0	0	4	4	0	0	0	0	0	0	0	3
403	3	1	70	3	23	54.5	0	0	0	0	54.5	0	0	54.5	0	0	0	4	2	1	2	700	0	2	1	3	1.59	1.59	2	5	0	0	0	3	3	0	0	0	0	3	3	0	0	0	0	0	0	0	5
404	3	2	63	3	11	59.43	0	0	0	0	59.43	0	0	59.43	0	0	0	2	1	0	1	0	0	1	1	3	3	3	3	3	0	0	0	3	3	0	0	0	0	6	5	0	0	0	0	0	0	0	6
405	3	2	60	3	10	52.43	0	0	0	0	52.43	0	0	52.43	0	0	0	2	1	0	1	0	0	1	1	3	1.4	1.4	2	3	0	0	0	3	3	0	0	0	0	3	3	0	0	0	0	0	0	0	4
406	3	2	52	3	14	59.2	0	0	0	0	59.2	0	0	59.2	0	0	0	1	1	0	1	0	0	2	5	3	1.15	1.15	2	3	0	0	0	0	0	0	0	0	0	0	0	0	1	1	0	1	1	0	2
407	3	2	62	3	14	59.2	0	0	0	0	59.2	0	0	59.2	0	0	0	3	1	0	1	0	1	1	4	3	1.8	1.8	2	1	0	0	0	0	0	0	4	4	0	0	0	0	1	1	0	0	0	0	1
408	3	1	61	3	19	58.97	0	0	0		58.97	0	0	58.97	0	0	0	5	2	0	2	300	0	3	2	3	2.88	2.88	3	6	0	0	0	1	1	0	0	0	0	4	4	0	0	0	0	0	0	0	4
409	3	2	66	3	19	58.9	0	0	0		58.9	0	0	58.9	0	0	0	2	1	0	1	0	0	1	3	3	2.78	2.78	3	3	0	0	0	4	4	0	0	0	0	4	4	0	0	0	0	0	0	0	4
410	3	2	55	3	26	46.47	0	0	0		46.47	0	0	46.47	0	0	0	1	1	0	1	0	1	1	3	3	1.94	1.94	2	2	0	1	0	0	0	0	0	0	0	5	5	0	0	0	0	0	0	0	3
411	3	1	65	3	16	56.63	0	0	0	0	56.63	0	0	56.63	0	0	0	2	2	2	2	600	0	1	4	3	3	3	3	2	0	0	1	0	0	0	0	0	0	7	5	0	6	5	0	0	0	0	1
412	3	2	45	3	13	59.13	0	0	0	0	59.13	0	0	59.13	0	1	1	0	1	0	1	0	0	1	4	3	1.84	1.84	2	3	0	1	0	0	0	0	0	0	0	0	0	0	0	0	0	3	3	0	4
413	3	2	64	3	26	57.3	0	0	0	0	57.3	0	0	57.3	0	0	0	2	1	0	1	0	0	2	3	3	1.7	1.7	2	5	0	1	0	2	2	0	1	1	0	3	3	0	0	0	0	0	0	0	2
414	3	2	74	3	31	53.93	0	0	0	0	53.93	0	0	53.93	0	0	0	3	1	0	1	0	0	1	4	3	1.76	1.76	2	3	0	0	0	0	0	0	0	0	0	1	1	0	2	2	0	3	3	0	4
415	3	1	57	3	11	58.7	0	0	0	0	58.7	0	0	58.7	0	0	0	3	1	0	3	800	0	2	1	3	2.54	2.54	3	5	0	0	0	4	4	0	1	1	0	4	4	0	0	0	0	0	0	0	6
416	3	2	62	3	10	57	0	0	0	0	57	0	0	57	0	1	1	2	1	0	3	100	0	2	1	3	1.6	1.6	2	4	0	0	1	1	1	0	0	0	0	5	5	0	0	0	0	0	0	0	2
417	3	1	60	3	35	55.9	1	1	1	1	55.9	0	0	55.9	0	1	1	3	3	1	3	1600	0	1	1	3	1.22	1.22	2	1	0	0	0	4	4	0	0	0	0	2	2	1	0	0	0	0	0	0	8
418	3	2	73	3	18	41.8	1	1	1	2	7.6	1	1	33.2	1	1	1	3	1	0	1	0	0	2	4	3	3	3	3	3	0	1	1	0	0	0	0	0	0	0	0	0	4	4	1	0	0	0	5
419	3	2	63	3	15	58.03	0	0	0		58.03	0	0	58.03	0	0	0	2	1	0	1	0	1	1	3	3	2.25	2.25	3	3	0	0	0	5	5	0	0	0	0	3	3	0	0	0	0	0	0	0	2
420	3	1	48	3	14	41.1	0	0	0	0	41.1	0	0	41.1	0	0	0	0	3	2	3	1200	1	1	1	3	2.6	2.6	3	3	0	1	0	1	1	0	0	0	0	3	3	0	0	0	0	0	0	0	5
421	3	2	78	3	28	56.8	0	0	0		56.8	0	0	56.8	0	0	0	4	1	0	1	0	0	2	4	3	1.66	1.66	2	5	0	0	1	0	0	0	0	0	0	0	0	0	0	0	0	0	0	0	0
422	3	2	57	3	21	57.53	0	0	0		57.53	0	0	57.53	0	0	0	1	1	0	1	0	1	1	3	3	1.95	1.95	2	5	0	0	0	3	3	0	3	3	0	5	5	0	0	0	0	0	0	0	4
423	3	2	69	3	20	56.07	0	0	0	0	56.07	0	0	56.07	0	0	0	2	1	0	2	400	0	1	1	3	1	1	1	3	0	0	0	3	3	0	0	0	0	9	5	0	0	0	0	0	0	0	1
424	3	2	49	3	43	55.17	0	0	0	0	55.17	0	0	55.17	0	0	0	1	1	0	1	0	0	1	5	3	2.2	2.2	3	5	0	1	0	0	0	0	1	1	0	0	0	0	1	1	0	0	0	0	2
425	3	2	67	3	16	53.17	0	0	0	0	53.17	0	0	53.17	0	1	3	4	1	0	1	0	0	1	5	3	2.21	2.21	3	3	0	0	0	0	0	0	0	0	0	0	0	0	2	2	0	0	0	0	3
426	3	2	50	3	11	55.9	0	0	0	0	55.9	0	0	55.9	0	1	1	1	1	0	1	0	1	1	3	3	2.59	2.59	3	3	0	1	0	1	1	0	0	0	0	2	2	0	0	0	0	0	0	0	7
427	3	1	60	3	17	55.83	0	0	0	0	55.83	0	0	55.83	0	1	1	2	3	1	3	300	0	1	1	3	2.5	2.5	3	3	0	0	0	4	4	0	0	0	0	5	5	0	0	0	0	0	0	0	2
428	3	2	61	3	28	57	0	0	0		57	0	0	57	0	1	1	2	1	0	1	0	0	1	1	3	2.14	2.14	3	3	1	1	1	4	4	1	0	0	0	2	2	1	0	0	0	0	0	0	2
429	3	1	60	3	14	55.6	0	0	0	0	55.6	0	0	55.6	0	1	1	2	2	1	2	400	1	1	3	3	1.57	1.57	2	3	0	0	1	0	0	0	0	0	0	0	0	0	0	0	0	0	0	0	1
430	3	2	60	3	12	55.7	0	0	0	0	55.7	0	0	55.7	0	1	3	2	1	0	1	0	0	1	3	3	2	2	2	3	0	0	1	1	1	0	0	0	0	1	1	0	0	0	0	0	0	0	4
431	3	1	62	3	11	55.73	0	0	0	0	55.73	0	0	55.73	0	0	0	3	1	0	1	0	0	1	3	3	1.76	1.76	2	6	0	0	0	2	2	0	0	0	0	2	2	0	0	0	0	0	0	0	1
432	3	2	57	3	13	57.3	0	0	0		57.3	0	0	57.3	0	0	0	1	1	0	1	0	0	1	2	3	3	3	3	5	0	0	1	0	0	0	0	0	0	2	2	0	0	0	0	0	0	0	5
433	3	1	73	3	18	55.5	1	1	1	1	15.4	1	1	16.63	1	1	1	5	3	1	2	105	0	2	1	3	2.9	2.9	3	3	0	0	0	1	1	0	0	0	0	5	5	0	0	0	0	0	0	0	1
434	3	1	55	3	17	56.6	0	0	0	0	56.6	0	0	56.6	0	0	0	2	3	2	3	600	1	1	1	3	1.36	1.36	2	3	0	0	0	4	4	0	0	0	0	3	3	1	0	0	0	0	0	0	4
435	3	2	42	3	21	54.3	0	0	0	0	54.3	0	0	54.3	0	1	1	0	1	0	1	0	0	1	4	3	2	2	2	3	0	1	0	0	0	0	0	0	0	0	0	0	4	4	0	0	0	0	1
436	3	2	60	3	23	54.33	0	0	0		54.33	0	0	54.33	0	0	0	2	1	0	1	0	0	1	2	3	1.07	1.07	2	3	0	0	0	1	1	0	0	0	0	2	2	0	0	0	0	0	0	0	2
437	3	1	62	3	15	53.57	0	0	0	0	53.57	0	0	53.57	0	0	0	3	1	0	1	0	0	2	3	3	1.4	1.4	2	3	0	0	0	4	4	0	0	0	0	1	1	0	0	0	0	0	0	0	3
438	3	2	66	3	14	54.8	0	0	0	0	54.8	0	0	54.8	0	0	0	2	1	0	1	0	0	2	3	3	1.2	1.2	2	3	0	0	0	0	0	0	0	0	0	0	0	0	0	0	0	0	0	0	1
439	3	1	54	3	12	55.2	0	0	0	0	55.2	0	0	55.2	0	0	0	1	1	0	2	20	0	2	1	3	0.96	0.96	1	1	0	0	0	3	3	0	2	2	0	5	5	0	0	0	0	0	0	0	11
440	3	2	68	3	12	46.07	1	1	1	2	29.97	1	1	46	1	0	0	2	1	0	1	0	0	2	3	3	2.03	2.03	3	3	0	0	1	3	3	0	0	0	0	7	5	0	0	0	0	0	0	0	2
441	3	2	71	3	16	56.67	0	0	2	0	47.23	1	1	47.23	3	0	0	4	1	0	1	0	0	2	3	3	3	3	3	3	0	0	1	1	1	0	3	3	0	5	5	0	0	0	0	0	0	0	5
442	3	2	60	3	23	56.37	0	0	0	0	56.37	0	0	56.37	0	0	0	2	1	0	1	0	0	2	5	3	2.06	2.06	3	3	0	0	0	0	0	0	0	0	0	0	0	0	1	1	0	0	0	0	0
443	3	2	56	3	25	56.2	0	0	0		56.2	0	0	56.2	0	0	0	1	1	0	1	0	1	1	3	3	2.32	2.32	3	6	0	0	0	3	3	0	3	3	0	2	2	0	0	0	0	0	0	0	1
444	3	1	75	3	26	8.53	0	0	0	0	8.53	0	0	8.53	0	1	1	4	3	1	3	800	0	1	4	3	2	2	2	3	0	1	0	0	0	0	0	0	0	2	2	0	0	0	0	0	0	0	4
445	3	2	66	3	21	56.37	0	0	0	0	56.37	0	0	56.37	0	1	1	2	1	0	1	0	0	1	5	3	1.8	1.8	2	3	0	0	0	0	0	0	0	0	0	0	0	0	1	1	0	1	1	0	2
446	3	1	75	3	27	53.73	1	1	1	2	40.87	0	0	53.73	0	0	0	3	3	1	3	800	0	1	5	3	1.75	1.75	2	2	0	0	0	0	0	0	0	0	0	0	0	0	0	0	0	0	0	0	0
447	3	2	66	3	27	54.23	0	0	0	0	54.23	0	0	54.23	0	1	3	3	1	0	1	0	1	2	1	3	2.47	2.47	3	4	0	0	0	10	5	0	0	0	0	12	5	0	0	0	0	0	0	0	1
448	3	2	53	3	21	54.5	0	0	0	0	54.5	0	0	54.5	0	0	0	1	1	0	1	0	0	1	2	3	3	3	3	3	0	1	0	2	2	0	0	0	0	6	5	0	0	0	0	0	0	0	3
449	3	2	60	3	11	56.37	0	0	0		56.37	0	0	56.37	0	0	0	2	1	0	1	0	1	1	5	3	2.83	2.83	3	3	0	0	0	0	0	0	0	0	0	0	0	0	0	0	0	0	0	0	0
450	3	2	56	3	14	56.33	0	0	0		56.33	0	0	56.33	0	0	0	1	1	0	1	0	0	1	5	3	2.67	2.67	3	3	0	0	0	0	0	0	0	0	0	0	0	0	1	1	0	0	0	0	3
451	3	1	57	3	12	56.2	0	0	0		56.2	0	0	56.2	0	0	0	1	1	0	1	0	0	1	2	3	1.3	1.3	2	5	0	0	0	3	3	0	0	0	0	3	3	0	0	0	0	0	0	0	0
452	3	2	69	3	21	55.8	0	0	0		55.8	0	0	55.8	0	0	0	2	1	0	1	0	0	1	1	3	2.01	2.01	3	3	0	0	0	2	2	0	1	1	0	3	3	0	0	0	0	0	0	0	2
453	3	2	62	3	15	54.27	0	0	0	0	54.27	0	0	54.27	0	1	1	2	1	0	1	0	1	1	5	3	2.3	2.3	3	3	0	0	0	0	0	0	0	0	0	0	0	0	1	1	0	0	0	0	4
454	3	1	62	3	18	0.3	2	0	0		0.3	2	0	0.3	0	1	1	3	1	2	2	860	0	1	4	3	1.01	1.01	2	3	0	0	0	0	0	0	0	0	0	0	0	0	0	0	0	0	0	0	0
455	3	1	62	3	16	42	1	1	1	2	33.13	0	0	42	0	1	3	3	1	0	1	0	0	1	4	3	2	2	2	3	0	0	0	0	0	0	0	0	0	0	0	0	0	0	0	2	2	0	5
456	3	2	53	3	11	54.27	0	0	0	0	54.27	0	0	54.27	0	1	1	1	1	0	1	0	0	1	1	3	2.4	2.4	3	3	0	0	0	1	1	0	1	1	0	3	3	0	0	0	0	0	0	0	5
457	3	1	61	3	19	54.07	0	0	0	0	54.07	0	0	54.07	0	0	0	2	3	2	3	600	1	1	5	3	0.8	0.8	1	3	0	0	0	0	0	0	0	0	0	0	0	0	1	1	0	1	1	0	3
458	3	1	54	3	11	54	0	0	0	0	54	0	0	54	0	0	0	1	1	0	1	0	0	1	4	3	1.8	1.8	2	5	0	0	0	0	0	0	0	0	0	0	0	0	1	1	0	0	0	0	3
[truncated: 48 more columns]
